# Supplementary material for: Cognitive flexibility in a Tanganyikan bower-building cichlid, Aulonocranus dewindti
Source: Anim Cogn. 2023 Oct 18;26(6):1959–71. doi: 10.1007/s10071-023-01830-w (PMC10770232; doi:10.1007/s10071-023-01830-w)
Supplement: Supplementary file 1 — Supplementary file1 (CSV 89 KB) [file 10071_2023_1830_MOESM1_ESM.csv]

Date	Subject	Session	Session_indiv	SessionBegOrEnd	TestBegOrEnd	Test	Trial	Time_see	Time_remove	Element_removed	Removal_latency	Shell_latency	Action_Shell_inside	Time	Action_Stone_inside	Time	Action_Shell_outside	Time	Action_Stone_outside	Time	Total_actions	Total_actions_inside	Total_actions_outside	Total_actions_Shell	Total_actions_Stone	Manip_Shell-beforeStone	Manip_StonebeforeShell	Sand_behaviour
31/10/2022	Roger	Session1	Session1R	Beginning	Beginning	1	1	1:07	1:11	Shell	4		0		0		0		0		0	0	0	0	0	0	0	0
31/10/2022	Roger	Session1	Session1R	Beginning	Beginning	1	2	1:51	1:55	Shell	4		0		0		0		0		0	0	0	0	0	0	0	0
31/10/2022	Roger	Session1	Session1R	Beginning	Beginning	1	3	2:14	2:23	Shell	9		0		0		0		0		0	0	0	0	0	0	0	0
31/10/2022	Roger	Session1	Session1R	Beginning	Beginning	1	4	2:56	3:02	Shell	6		1	3:01 (T)	0		0		0		1	1	0	1	0	0	0	0
31/10/2022	Roger	Session1	Session1R	Beginning	Beginning	1	5	3:20	3:22	Shell	2		0		0		0		0		0	0	0	0	0	0	0	0
31/10/2022	Roger	Session1	Session1R	Beginning	Beginning	1	6	3:37	3:41	Shell	4		1	3:40 (T)	0		0		0		1	1	0	1	0	0	0	0
31/10/2022	Roger	Session1	Session1R	Beginning	Beginning	1	7	4:12	4:15	Shell	3		1	4:14 (N)	0		0		0		1	1	0	1	0	0	0	0
31/10/2022	Roger	Session1	Session1R	Beginning	Beginning	1	8	4:58	5:03	Shell	5		0		0		0		0		0	0	0	0	0	0	0	0
31/10/2022	Roger	Session1	Session1R	Beginning	Beginning	1	9	5:14	5:19	Shell	5		0		0		0		0		0	0	0	0	0	0	0	0
31/10/2022	Roger	Session1	Session1R	Beginning	Beginning	1	10	5:53	5:57	Shell	4		0		0		0		0		0	0	0	0	0	0	0	0
31/10/2022	Roger	Session1	Session1R	Beginning	Beginning	1	11	6:27	6:39	Shell	12		1	6:30 (T)	0		0		0		1	1	0	1	0	0	0	0
31/10/2022	Roger	Session1	Session1R	Beginning	Beginning	1	12	7:02	7:06	Shell	4		0		0		0		0		0	0	0	0	0	0	0	0
31/10/2022	Roger	Session1	Session1R	Beginning	Beginning	1	13	7:36	7:42	Shell	6		1	7:40 (N)	0		0		0		1	1	0	1	0	0	0	0
31/10/2022	Roger	Session1	Session1R	Beginning	Beginning	1	14	8:21	8:30	Shell	9		0		0		0		0		0	0	0	0	0	0	0	0
31/10/2022	Roger	Session1	Session1R	Beginning	Beginning	1	15	8:54	9:01	Stone	7	3	0		1	9:00 (T)	0		0		1	1	0	0	1	0	0	0
31/10/2022	Roger	Session1	Session1R	Beginning	Beginning	2	1	1:07	1:10	Shell	3		0		0		0		0		0	0	0	0	0	0	0	0
31/10/2022	Roger	Session1	Session1R	Beginning	Beginning	2	2	1:35	1:39	Shell	4		3	1:37 (T); 1:38 (Grabs and Drops); 1:39 (T)	0		0		0		3	3	0	3	0	0	0	0
31/10/2022	Roger	Session1	Session1R	Beginning	Beginning	2	3	2:16	2:19	Stone	3	2	0		0		2	2:30 (T); 2:34 �	0		2	0	2	2	0	0	0	0
31/10/2022	Roger	Session1	Session1R	Beginning	Beginning	3	1	1:18	1:21	Stone	3	3	0		0		1	1:38 (C)	0		1	0	1	1	0	0	0	0
31/10/2022	Roger	Session1	Session1R	Beginning	End	4	1	1:07	1:12	Shell	5		2	1:10 (T); 1:10 (T)	0		0		0		2	2	2	2	0	0	0	0
31/10/2022	Roger	Session1	Session1R	Beginning	End	4	2	1:40	1:48	Shell	8		2	1:46 (Grabs and drops)	0		0		0		2	2	0	2	0	0	0	0
31/10/2022	Roger	Session1	Session1R	Beginning	End	4	3	2:13	2:18	Shell	5		0		0		0		0		0	0	0	0	0	0	0	0
31/10/2022	Roger	Session1	Session1R	Beginning	End	4	4	3:19	3:22	Shell	3		0		0		0		0		0	0	0	0	0	0	0	0
31/10/2022	Roger	Session1	Session1R	Beginning	End	4	5	4:04	4:15	Shell	11		1	4:12 (T)	0		0		0		1	1	0	1	0	0	0	0
31/10/2022	Roger	Session1	Session1R	Beginning	End	4	6	4:45	4:49	Stone	4	4	2	4:53 (Tries to take out but falls); 4:55 (T)	0		0		0		2	2	0	2	0	0	0	0
31/10/2022	Roger	Session1	Session1R	Beginning	End	5	1	0:45	0:53	Shell	8		1	0:50 (T)	0		0		0		1	1	0	1	0	0	0	0
31/10/2022	Roger	Session1	Session1R	Beginning	End	5	2	1:22	1:33	Shell	11		0		0		0		0		0	0	0	0	0	0	0	0
31/10/2022	Roger	Session1	Session1R	Beginning	End	5	3	1:57	2:23	Shell	26		1	2:10 (N)	0		0		0		1	1	0	1	0	0	0	0
31/10/2022	Roger	Session1	Session1R	Beginning	End	5	4	2:52	3:17	Shell	25		0		0		0		0		0	0	0	0	0	0	0	0
31/10/2022	Roger	Session1	Session1R	Beginning	End	5	5	3:42	3:54	Stone	12	3	0		0		2	4:05 (N); 4:12 (C)	0		2	0	2	2	0	0	0	0
31/10/2022	Roger	Session1	Session1R	Beginning	End	6	1	1:18	1:22	Stone	4	6	0		1	1:20 (T)	0		0		1	1	0	0	1	0	0	0
01/11/2022	Roger	Session2	Session2R	Beginning	Beginning	1	1	0:45	1:17	Stone	32	3	2	0:49; 1:16	0		2	1:21; 1:26	0		4	2	2	4	0	1	0	0
01/11/2022	Roger	Session2	Session2R	Beginning	Beginning	2	1	1:18	1:21	Stone	3	2	0		0		0		0		0	0	0	0	0	0	0	0
01/11/2022	Roger	Session2	Session2R	Beginning	Beginning	3	1	0:51	1:00	Shell	9		3	0:51; 0:54; 0:57	0		0		0		3	3	0	3	0	0	0	0
01/11/2022	Roger	Session2	Session2R	Beginning	Beginning	3	2	1:35	1:48	Shell	13		0		0		0		0		0	0	0	0	0	0	0	0
01/11/2022	Roger	Session2	Session2R	Beginning	Beginning	3	3	2:16	2:41	Shell	25		1	2:38	0		0		0		1	1	0	1	0	0	0	0
01/11/2022	Roger	Session2	Session2R	Beginning	Beginning	3	4	3:06	3:16	Stone	10	4	0		1	3:15	0		0		1	1	0	0	1	0	0	0
01/11/2022	Roger	Session2	Session2R	Beginning	End	4	1	0:59	1:05	Stone	6	4	0		1	1:02	0		2	1:17; 1:29	3	1	0	0	3	0	0	1
01/11/2022	Roger	Session2	Session2R	Beginning	End	5	1	0:52	0:56	Shell	4		0		0		0		0		0	0	0	0	0	0	0	0
01/11/2022	Roger	Session2	Session2R	Beginning	End	5	2	1:31	1:34	Shell	3		0		0		0		0		0	0	0	0	0	0	0	0
01/11/2022	Roger	Session2	Session2R	Beginning	End	5	3	1:56	2:05	Shell	9		2	2:00; 2:01	0		0		0		2	2	0	2	0	0	0	0
01/11/2022	Roger	Session2	Session2R	Beginning	End	5	4	2:26	3:19	Shell	53		1	3:17	0		0		0		1	1	0	1	0	0	0	0
01/11/2022	Roger	Session2	Session2R	Beginning	End	5	5	3:51	5:06	Shell	75		0		1	3:56	0		0		1	1	0	0	1	0	1	0
01/11/2022	Roger	Session2	Session2R	Beginning	End	5	6	5:36	6:02	Stone	26	4	0		0		0		0		0	0	0	0	0	0	0	0
01/11/2022	Roger	Session2	Session2R	Beginning	End	6	1	1:13	1:15	Shell	2		0		0		0		0		0	0	0	0	0	0	0	0
01/11/2022	Roger	Session2	Session2R	Beginning	End	6	2	1:52	1:55	Shell	3		0		0		0		0		0	0	1	0	0	0	0	0
01/11/2022	Roger	Session2	Session2R	Beginning	End	6	3	2:45	2:47	Stone	2	4	0		0		0		0		0	0	0	0	0	0	0	0
02/11/2022	Roger	Session3	Session3R	Beginning	Beginning	1	1	0:57	1:05	Stone	8	4	1	1:02	0		0		0		1	1	0	1	0	1	0	0
02/11/2022	Roger	Session3	Session3R	Beginning	Beginning	2	1	1:39	1:46	Shell	7		0		0		0		0		0	0	0	0	0	0	0	0
02/11/2022	Roger	Session3	Session3R	Beginning	Beginning	2	2	2:12	2:19	Shell	7		0		0		0		0		0	0	0	0	0	0	0	0
02/11/2022	Roger	Session3	Session3R	Beginning	Beginning	2	3	3:17	3:19	Shell	2		0		0		0		0		0	0	0	0	0	0	0	0
02/11/2022	Roger	Session3	Session3R	Beginning	Beginning	2	4	3:38	4:08	Stone	30	4	2	3:47; 3:50	0		0		0		2	2	0	2	0	1	0	0
02/11/2022	Roger	Session3	Session3R	Beginning	Beginning	3	1	1:23	1:28	Shell	5		0		0		0		0		0	0	0	0	0	0	0	0
02/11/2022	Roger	Session3	Session3R	Beginning	Beginning	3	2	1:47	2:02	Stone	15	4	4	1:50; 1:53; 1:55; 1:58 (Tries to take out but falls back)	1	1:51	0		0		5	5	0	4	1	1	0	0
02/11/2022	Roger	Session3	Session3R	Beginning	End	4	1	0:56	1:00	Shell	4		0		0		0		0		0	0	0	0	0	0	0	0
02/11/2022	Roger	Session3	Session3R	Beginning	End	4	2	1:27	1:33	Stone	6	5	1	1:36	0		0		0		1	1	0	1	0	0	0	0
02/11/2022	Roger	Session3	Session3R	Beginning	End	5	1	0:41	0:48	Shell	7		0		0		0		0		0	0	0	0	0	0	0	0
02/11/2022	Roger	Session3	Session3R	Beginning	End	5	2	1:11	1:18	Stone	7	3	0		0		0		0		0	0	0	0	0	0	0	0
02/11/2022	Roger	Session3	Session3R	Beginning	End	6	1	0:42	0:48	Shell	6		0		0		0		0		0	0	0	0	0	0	0	0
02/11/2022	Roger	Session3	Session3R	Beginning	End	6	2	1:12	1:20	Stone	8	4	1	1:16	0		2	1:29; 1:43	0		3	1	2	3	0	1	0	0
03/11/2022	Roger	Session4	Session4R	End	Beginning	1	1	0:47	0:51	Stone	4	3	1	0:50	0		0		0		1	1	0	1	0	1	0	0
03/11/2022	Roger	Session4	Session4R	End	Beginning	2	1	1:09	1:12	Shell	3		1	1:10	0		0		0		1	1	0	1	0	0	0	0
03/11/2022	Roger	Session4	Session4R	End	Beginning	2	2	1:39	2:10	Shell	31		1	1:55	0		0		0		1	1	0	1	0	0	0	0
03/11/2022	Roger	Session4	Session4R	End	Beginning	2	3	2:31	2:35	Stone	4	4	0		0		0		1	3:00	1	0	0	0	1	0	0	0
03/11/2022	Roger	Session4	Session4R	End	Beginning	3	1	0:34	0:43	Shell	9		2	0:38; 0:40	1	0:37	0		0		3	3	0	2	1	0	1	0
03/11/2022	Roger	Session4	Session4R	End	Beginning	3	2	0:58	1:04	Shell	6		1	1:00 (Tries to put it out but falls back)	1	0:59	0		0		2	2	0	1	1	0	1	0
03/11/2022	Roger	Session4	Session4R	End	Beginning	3	3	1:22	1:28	Shell	6		2	1:24; 1:26	0		0		0		2	2	0	2	0	0	0	0
03/11/2022	Roger	Session4	Session4R	End	Beginning	3	4	1:47	1:50	Shell	3		0		0		0		0		0	0	0	0	0	0	0	0
03/11/2022	Roger	Session4	Session4R	End	Beginning	3	5	2:05	2:08	Stone	3	4	0		0		2	2:16; 2:22	0		2	0	2	2	0	0	0	1
03/11/2022	Roger	Session4	Session4R	End	End	4	1	0:53	1:02	Shell	9		3	0:55; 0:57; 0:59	0		0		0		3	3	1	3	0	0	0	0
03/11/2022	Roger	Session4	Session4R	End	End	4	2	1:38	1:48	Shell	10		4	1:40; 1:41; 1:43; 1:45	0		0		0		4	4	0	4	0	0	0	0
03/11/2022	Roger	Session4	Session4R	End	End	4	3	2:10	2:16	Shell	6		0		0		0		0		0	0	0	0	0	0	0	0
03/11/2022	Roger	Session4	Session4R	End	End	4	4	2:41	2:43	Shell	2		0		0		0		0		0	0	1	0	0	0	0	0
03/11/2022	Roger	Session4	Session4R	End	End	4	5	3:03	3:05	Shell	2		0		0		0		0		0	0	0	0	0	0	0	0
03/11/2022	Roger	Session4	Session4R	End	End	4	6	3:20	3:23	Shell	3		0		0		0		0		0	0	0	0	0	0	0	0
03/11/2022	Roger	Session4	Session4R	End	End	4	7	3:37	3:41	Shell	4		0		0		0		0		0	0	0	0	0	0	0	0
03/11/2022	Roger	Session4	Session4R	End	End	4	8	3:57	4:00	Shell	3		0		0		0		0		0	0	0	0	0	0	0	0
03/11/2022	Roger	Session4	Session4R	End	End	4	9	4:24	4:32	Stone	8	4	1	4:26 (Tries to put it out but fell back)	0		11	4:41; 4:51; 4:56; 4:59; 5:03; 5:06; 5:10; 5:12; 5:15; 5:18; 5:21	0		12	1	11	12	0	1	0	1
03/11/2022	Roger	Session4	Session4R	End	End	5	1	0:47	0:56	Shell	9		1	0:52	0		0		0		1	1	0	1	0	0	0	0
03/11/2022	Roger	Session4	Session4R	End	End	5	2	1:25	1:31	Shell	6		1	1:29	0		0		0		1	1	2	1	0	0	0	0
03/11/2022	Roger	Session4	Session4R	End	End	5	3	2:05	2:09	Shell	4		0		0		0		0		0	0	0	0	0	0	0	0
03/11/2022	Roger	Session4	Session4R	End	End	5	4	2:39	2:46	Shell	7		0		0		0		0		0	0	0	0	0	0	0	0
03/11/2022	Roger	Session4	Session4R	End	End	5	5	3:06	3:09	Shell	3		0		0		0		0		0	0	0	0	0	0	0	0
03/11/2022	Roger	Session4	Session4R	End	End	5	6	3:25	3:29	Stone	4	3	0		0		0		0		0	0	0	0	0	0	0	0
03/11/2022	Roger	Session4	Session4R	End	End	6	1	0:58	1:15	Stone	17	4	1	1:12	0		0		0		1	1	0	1	0	1	0	0
04/11/2022	Roger	Session5	Session5R	End	Beginning	1	1	0:38	0:41	Shell	3		0		0		0		0		0	0	0	0	0	0	0	0
04/11/2022	Roger	Session5	Session5R	End	Beginning	1	2	0:58	1:05	Shell	7		0		1	1:02	0		0		1	1	0	0	1	0	1	0
04/11/2022	Roger	Session5	Session5R	End	Beginning	1	3	1:21	1:29	Stone	8	3	1	1:24 (Tries to take out Shell)	0		1	2:02	1	1:55 (D)	3	1	1	2	1	1	0	0
04/11/2022	Roger	Session5	Session5R	End	Beginning	2	1	0:55	1:01	Stone	6	3	1	0:59	1	1:00	1	1:08	0		3	2	1	2	1	1	0	0
04/11/2022	Roger	Session5	Session5R	End	Beginning	3	1	1:02	1:05	Stone	3	4	0		0		0		0		0	0	0	0	0	0	0	0
04/11/2022	Roger	Session5	Session5R	End	End	4	1	1:00	1:03	Stone	3	5	0		0		0		1	1:26 (D)	1	0	0	0	1	0	0	0
04/11/2022	Roger	Session5	Session5R	End	End	5	1	0:30	0:34	Shell	4		0		0		0		0		0	0	0	0	0	0	0	0
04/11/2022	Roger	Session5	Session5R	End	End	5	2	0:53	1:01	Shell	8		4	0:55; 0:56; 0:58; 1:00	0		0		0		4	4	0	4	0	0	0	0
04/11/2022	Roger	Session5	Session5R	End	End	5	3	1:22	1:26	Shell	4		0		0		0		0		0	0	0	0	0	0	0	0
04/11/2022	Roger	Session5	Session5R	End	End	5	4	1:37	1:45	Stone	8	5	1	1:41	0		0		0		1	1	0	1	0	1	0	0
04/11/2022	Roger	Session5	Session5R	End	End	6	1	1:12	1:16	Shell	4		0		0		0		0		0	0	0	0	0	0	0	0
04/11/2022	Roger	Session5	Session5R	End	End	6	2	1:37	1:40	Stone	3	3	0		0		0		0		0	0	0	0	0	0	0	0
05/11/2022	Roger	Session6	Session6R	End	Beginning	1	1	0:43	0:48	Stone	5	3	0		0		0		2	1:03 (?); 1:11 (D)	2	0	0	0	2	0	0	0
05/11/2022	Roger	Session6	Session6R	End	Beginning	2	1	1:35	1:45	Shell	10		1	1:42	0		0		0		1	1	0	1	0	0	0	0
05/11/2022	Roger	Session6	Session6R	End	Beginning	2	2	2:21	2:30	Shell	9		1	2:27	0		0		0		1	1	0	1	0	0	0	0
05/11/2022	Roger	Session6	Session6R	End	Beginning	2	3	2:49	2:54	Stone	5	8	1	3:00	0		0		0		1	1	0	1	0	0	0	0
05/11/2022	Roger	Session6	Session6R	End	Beginning	3	1	0:38	0:41	Stone	3	3	0		0		0		0		0	0	0	0	0	0	0	0
05/11/2022	Roger	Session6	Session6R	End	End	4	1	0:51	0:54	Shell	3		0		0		0		0		0	0	0	0	0	0	0	0
05/11/2022	Roger	Session6	Session6R	End	End	4	2	1:11	1:18	Shell	7		1	1:16	0		0		0		1	1	0	1	0	0	0	0
05/11/2022	Roger	Session6	Session6R	End	End	4	3	1:39	1:43	Shell	4		0		0		0		0		0	0	0	0	0	0	0	0
05/11/2022	Roger	Session6	Session6R	End	End	4	4	2:01	2:08	Shell	7		0		0		0		0		0	0	0	0	0	0	0	0
05/11/2022	Roger	Session6	Session6R	End	End	4	5	2:23	2:27	Shell	4		0		0		0		0		0	0	0	0	0	0	0	0
05/11/2022	Roger	Session6	Session6R	End	End	4	6	2:44	2:49	Stone	5	12	2	2:47; 2:51	0		1	3:40	0		3	2	1	3	0	1	0	0
05/11/2022	Roger	Session6	Session6R	End	End	5	1	0:41	0:47	Shell	6		0		0		0		0		0	0	0	0	0	0	0	0
05/11/2022	Roger	Session6	Session6R	End	End	5	2	1:10	1:13	Shell	3		0		0		0		0		0	0	0	0	0	0	0	0
05/11/2022	Roger	Session6	Session6R	End	End	5	3	1:35	1:37	Shell	2		0		0		0		0		0	0	0	0	0	0	0	0
05/11/2022	Roger	Session6	Session6R	End	End	5	4	1:59	2:02	Shell	3		0		0		0		0		0	0	1	0	0	0	0	0
05/11/2022	Roger	Session6	Session6R	End	End	5	5	2:26	2:29	Stone	3	2	0		0		0		0		0	0	0	0	0	0	0	0
05/11/2022	Roger	Session6	Session6R	End	End	6	1	1:24	1:30	Shell	6		2	1:25; 1:27	1	1:26	0		0		3	3	0	2	1	0	1	0
05/11/2022	Roger	Session6	Session6R	End	End	6	2	1:57	2:00	Shell	3		0		0		0		0		0	0	0	0	0	0	0	0
05/11/2022	Roger	Session6	Session6R	End	End	6	3	2:17	2:44	Stone	27	12	1	2:21	0		1	3:20	0		2	1	1	2	0	1	0	0
01/11/2022	Billy	Session1	Session1B	Beginning	Beginning	1	1	1:16	1:18	Shell	2		0		0		0		0		0	0	0	0	0	0	0	0
01/11/2022	Billy	Session1	Session1B	Beginning	Beginning	1	2	1:51	2:02	Shell	11		1	1:54	0		0		0		1	1	0	1	0	0	0	0
01/11/2022	Billy	Session1	Session1B	Beginning	Beginning	1	3	2:37	2:40	Shell	3		0		0		0		0		0	0	0	0	0	0	0	0
01/11/2022	Billy	Session1	Session1B	Beginning	Beginning	1	4	3:34	3:38	Shell	4		0		0		0		0		0	0	0	0	0	0	0	0
01/11/2022	Billy	Session1	Session1B	Beginning	Beginning	1	5	4:20	4:25	Shell	5		0		0		0		0		0	0	0	0	0	0	0	0
01/11/2022	Billy	Session1	Session1B	Beginning	Beginning	1	6	5:17	5:18	Shell	1		0		0		0		0		0	0	0	0	0	0	0	0
01/11/2022	Billy	Session1	Session1B	Beginning	Beginning	1	7	5:55	5:59	Shell	4		0		0		0		0		0	0	0	0	0	0	0	0
01/11/2022	Billy	Session1	Session1B	Beginning	Beginning	1	8	6:30	6:34	Shell	4		0		0		0		0		0	0	0	0	0	0	0	0
01/11/2022	Billy	Session1	Session1B	Beginning	Beginning	1	9	7:11	7:14	Shell	3		0		0		0		0		0	0	0	0	0	0	0	0
01/11/2022	Billy	Session1	Session1B	Beginning	Beginning	1	10	7:54	7:58	Stone	4	5	1	7:56	0		1	8:45 (Push)	0		2	1	1	2	0	1	0	0
01/11/2022	Billy	Session1	Session1B	Beginning	Beginning	2	1	2:09	2:12	Shell	3		0		0		0		0		0	0	0	0	0	0	0	0
01/11/2022	Billy	Session1	Session1B	Beginning	Beginning	2	2	2:52	2:56	Shell	4		1	2:55	0		0		0		1	1	0	1	0	0	0	0
01/11/2022	Billy	Session1	Session1B	Beginning	Beginning	2	3	3:32	3:34	Shell	2		0		0		1	3:36	0		1	0	1	1	0	0	0	0
01/11/2022	Billy	Session1	Session1B	Beginning	Beginning	2	4	4:05	4:08	Stone	3	5	0		0		0		1	4:17	1	0	0	0	1	0	0	0
01/11/2022	Billy	Session1	Session1B	Beginning	Beginning	3	1	1:27	1:31	Stone	4	3	0		0		1	1:37	0		1	0	1	1	0	0	0	0
01/11/2022	Billy	Session1	Session1B	Beginning	End	4	1	2:26	2:29	Shell	3		0		0		0		0		0	0	0	0	0	0	0	0
01/11/2022	Billy	Session1	Session1B	Beginning	End	4	2	3:00	3:03	Shell	3		1	3:02	0		0		0		1	1	0	1	0	0	0	0
01/11/2022	Billy	Session1	Session1B	Beginning	End	4	3	3:45	3:48	Shell	3		0		0		0		0		0	0	0	0	0	0	0	0
01/11/2022	Billy	Session1	Session1B	Beginning	End	4	4	4:47	4:50	Stone	3	5	0		0		1	5:07 (takes it farther)	0		1	0	1	1	0	0	0	0
01/11/2022	Billy	Session1	Session1B	Beginning	End	5	1	3:07	3:11	Shell	4		0		0		0		0		0	0	0	0	0	0	0	0
01/11/2022	Billy	Session1	Session1B	Beginning	End	5	2	3:58	4:03	Shell	5		0		0		0		0		0	0	0	0	0	0	0	0
01/11/2022	Billy	Session1	Session1B	Beginning	End	5	3	4:26	4:29	Shell	3		0		0		0		0		0	0	0	0	0	0	0	0
01/11/2022	Billy	Session1	Session1B	Beginning	End	5	4	5:14	5:19	Stone	5	4	0		0		0		0		0	0	0	0	0	0	0	0
01/11/2022	Billy	Session1	Session1B	Beginning	End	6	1	1:20	1:23	Stone	3	6	0		0		0		0		0	0	0	0	0	0	0	0
02/11/2022	Billy	Session2	Session2B	Beginning	Beginning	1	1	0:57	1:00	Shell	3		0		0		0		0		0	0	0	0	0	0	0	0
02/11/2022	Billy	Session2	Session2B	Beginning	Beginning	1	2	1:50	1:53	Shell	3		0		0		0		0		0	0	0	0	0	0	0	0
02/11/2022	Billy	Session2	Session2B	Beginning	Beginning	1	3	2:19	2:28	Shell	9		0		0		0		0		0	0	0	0	0	0	0	0
02/11/2022	Billy	Session2	Session2B	Beginning	Beginning	1	4	3:00	3:05	Stone	5	3	0		0		1	3:23 (takes it farther)	0		1	0	1	1	0	0	0	0
02/11/2022	Billy	Session2	Session2B	Beginning	Beginning	2	1	1:48	1:54	Shell	6		0		0		0		0		0	0	0	0	0	0	0	0
02/11/2022	Billy	Session2	Session2B	Beginning	Beginning	2	2	2:24	2:31	Shell	7		1	2:28	0		0		0		1	1	0	1	0	0	0	0
02/11/2022	Billy	Session2	Session2B	Beginning	Beginning	2	3	3:20	3:24	Shell	4		0		0		0		0		0	0	0	0	0	0	0	0
02/11/2022	Billy	Session2	Session2B	Beginning	Beginning	2	4	4:07	4:10	Shell	3		0		0		0		0		0	0	0	0	0	0	0	0
02/11/2022	Billy	Session2	Session2B	Beginning	Beginning	2	5	4:37	4:42	Shell	5		0		0		0		0		0	0	0	0	0	0	0	0
02/11/2022	Billy	Session2	Session2B	Beginning	Beginning	2	6	5:07	5:16	Shell	9		0		0		0		0		0	0	0	0	0	0	0	0
02/11/2022	Billy	Session2	Session2B	Beginning	Beginning	2	7	6:01	6:07	Shell	6		0		0		0		0		0	0	0	0	0	0	0	0
02/11/2022	Billy	Session2	Session2B	Beginning	Beginning	2	8	7:11	7:14	Shell	3		0		0		0		0		0	0	0	0	0	0	0	0
02/11/2022	Billy	Session2	Session2B	Beginning	Beginning	2	9	7:56	7:59	Shell	3		0		0		0		0		0	0	0	0	0	0	0	0
02/11/2022	Billy	Session2	Session2B	Beginning	Beginning	2	10	8:27	8:30	Stone	3	5	0		0		1	8:44 (checks)	0		1	0	1	1	0	0	0	2
02/11/2022	Billy	Session2	Session2B	Beginning	Beginning	3	1	1:08	1:13	Stone	5	3	0		0		0		0		0	0	0	0	0	0	0	0
02/11/2022	Billy	Session2	Session2B	Beginning	End	4	1	1:50	1:55	Shell	5		1	1:53 (touch)	0		0		0		1	1	0	1	0	0	0	0
02/11/2022	Billy	Session2	Session2B	Beginning	End	4	2	4:11	4:15	Shell	4		0		0		0		0		0	0	0	0	0	0	0	0
02/11/2022	Billy	Session2	Session2B	Beginning	End	4	3	5:05	5:34	Stone	29	5	2	5:10 (puts it on rim but falls back); 5:32 (touch)	0		0		0		2	2	0	2	0	1	0	0
02/11/2022	Billy	Session2	Session2B	Beginning	End	5	1	1:57	2:02	Shell	5		0		0		0		0		0	0	0	0	0	0	0	0
02/11/2022	Billy	Session2	Session2B	Beginning	End	5	2	4:02	4:07	Shell	5		0		0		0		0		0	0	0	0	0	0	0	0
02/11/2022	Billy	Session2	Session2B	Beginning	End	5	3	4:39	4:44	Shell	5		0		0		0		0		0	0	0	0	0	0	0	0
02/11/2022	Billy	Session2	Session2B	Beginning	End	5	4	5:08	5:11	Shell	3		0		0		0		0		0	0	0	0	0	0	0	0
02/11/2022	Billy	Session2	Session2B	Beginning	End	5	5	6:27	6:33	Shell	6		0		0		0		0		0	0	0	0	0	0	0	0
02/11/2022	Billy	Session2	Session2B	Beginning	End	5	6	7:33	7:37	Shell	4		0		0		0		0		0	0	0	0	0	0	0	0
02/11/2022	Billy	Session2	Session2B	Beginning	End	5	7	8:14	8:20	Shell	6		0		0		0		0		0	0	0	0	0	0	0	0
02/11/2022	Billy	Session2	Session2B	Beginning	End	5	8	8:52	8:58	Stone	6	5	0		0		1	9:11 (push)	0		1	0	1	1	0	0	0	0
02/11/2022	Billy	Session2	Session2B	Beginning	End	6	1	1:23	1:35	Shell	12		3	1:26; 1:27; 1:29 (T)	0		0		0		3	3	0	3	0	0	0	0
02/11/2022	Billy	Session2	Session2B	Beginning	End	6	2	2:40	2:48	Stone	8	8	0		0		0		0		0	0	0	0	0	0	0	0
03/11/2022	Billy	Session3	Session3B	Beginning	Beginning	1	1	1:18	1:20	Stone	2	7	1	1:19 (T)	0		4	1:22; 1:24; 1:26 (T); 1:45 �	0		5	1	4	5	0	1	0	2
03/11/2022	Billy	Session3	Session3B	Beginning	Beginning	2	1	0:57	1:00	Shell	3		0		0		0		0		0	0	0	0	0	0	0	0
03/11/2022	Billy	Session3	Session3B	Beginning	Beginning	2	2	1:39	1:41	Shell	2		0		0		0		0		0	0	0	0	0	0	0	0
03/11/2022	Billy	Session3	Session3B	Beginning	Beginning	2	3	2:22	2:24	Shell	2		0		0		0		0		0	0	0	0	0	0	0	0
03/11/2022	Billy	Session3	Session3B	Beginning	Beginning	2	4	2:55	2:58	Shell	3		0		0		0		0		0	0	0	0	0	0	0	0
03/11/2022	Billy	Session3	Session3B	Beginning	Beginning	2	5	3:24	3:26	Shell	2		0		0		0		0		0	0	0	0	0	0	0	0
03/11/2022	Billy	Session3	Session3B	Beginning	Beginning	2	6	4:01	4:03	Shell	2		0		0		0		0		0	0	0	0	0	0	0	0
03/11/2022	Billy	Session3	Session3B	Beginning	Beginning	2	7	4:26	4:28	Shell	2		0		0		0		0		0	0	0	0	0	0	0	0
03/11/2022	Billy	Session3	Session3B	Beginning	Beginning	2	8	4:55	4:57	Shell	2		0		0		0		0		0	0	0	0	0	0	0	0
03/11/2022	Billy	Session3	Session3B	Beginning	Beginning	2	9	5:18	5:20	Shell	2		0		0		0		0		0	0	0	0	0	0	0	0
03/11/2022	Billy	Session3	Session3B	Beginning	Beginning	2	10	5:42	5:45	Shell	3		0		0		0		0		0	0	0	0	0	0	0	0
03/11/2022	Billy	Session3	Session3B	Beginning	Beginning	2	11	6:18	6:22	Shell	4		1	6:20 (T)	0		0		0		1	1	0	1	0	0	0	0
03/11/2022	Billy	Session3	Session3B	Beginning	Beginning	2	12	6:41	6:45	Shell	4		0		0		0		0		0	0	0	0	0	0	0	0
03/11/2022	Billy	Session3	Session3B	Beginning	Beginning	2	13	7:06	7:09	Stone	3	2	0		0		2	7:17 (C); 7:20 (D)	0		2	0	4	2	0	0	0	0
03/11/2022	Billy	Session3	Session3B	Beginning	Beginning	3	1	1:02	1:03	Shell	1		0		0		0		0		0	0	0	0	0	0	0	0
03/11/2022	Billy	Session3	Session3B	Beginning	Beginning	3	2	1:29	1:32	Shell	3		0		0		0		0		0	0	0	0	0	0	0	0
03/11/2022	Billy	Session3	Session3B	Beginning	Beginning	3	3	2:09	2:31	Shell	22		1	2:29 (T)	0		0		0		1	1	0	1	0	0	0	0
03/11/2022	Billy	Session3	Session3B	Beginning	Beginning	3	4	2:54	2:57	Shell	3		0		0		0		0		0	0	0	0	0	0	0	0
03/11/2022	Billy	Session3	Session3B	Beginning	Beginning	3	5	3:31	3:35	Shell	4		0		0		0		0		0	0	0	0	0	0	0	0
03/11/2022	Billy	Session3	Session3B	Beginning	Beginning	3	6	3:57	4:00	Shell	3		0		0		0		0		0	0	0	0	0	0	0	0
03/11/2022	Billy	Session3	Session3B	Beginning	Beginning	3	7	4:23	4:28	Shell	5		0		0		0		0		0	0	0	0	0	0	0	0
03/11/2022	Billy	Session3	Session3B	Beginning	Beginning	3	8	4:51	4:54	Shell	3		0		0		0		0		0	0	0	0	0	0	0	0
03/11/2022	Billy	Session3	Session3B	Beginning	Beginning	3	9	5:18	5:21	Shell	3		0		0		0		0		0	0	0	0	0	0	0	0
03/11/2022	Billy	Session3	Session3B	Beginning	Beginning	3	10	5:47	5:50	Shell	3		0		0		0		0		0	0	0	0	0	0	0	0
03/11/2022	Billy	Session3	Session3B	Beginning	Beginning	3	11	6:09	6:14	Shell	5		1	6:11 (T)	0		0		0		1	1	0	1	0	0	0	0
03/11/2022	Billy	Session3	Session3B	Beginning	Beginning	3	12	6:49	6:53	Shell	4		0		0		0		0		0	0	0	0	0	0	0	0
03/11/2022	Billy	Session3	Session3B	Beginning	Beginning	3	13	7:23	7:27	Shell	4		0		0		0		0		0	0	0	0	0	0	0	0
03/11/2022	Billy	Session3	Session3B	Beginning	Beginning	3	14	8:10	8:12	Shell	2		0		0		0		0		0	0	0	0	0	0	0	0
03/11/2022	Billy	Session3	Session3B	Beginning	Beginning	3	15	8:25	8:28	Shell	3		0		0		0		0		0	0	0	0	0	0	0	0
03/11/2022	Billy	Session3	Session3B	Beginning	Beginning	3	16	8:57	9:00	Shell	3		0		0		0		0		0	0	0	0	0	0	0	0
03/11/2022	Billy	Session3	Session3B	Beginning	Beginning	3	17	9:25	9:31	Shell	6		0		0		0		0		0	0	0	0	0	0	0	0
03/11/2022	Billy	Session3	Session3B	Beginning	Beginning	3	18	9:47	9:51	Stone	4	2	0		0		1	10:09 (N)	2	10:01 (N); 10:13 (C)	3	0	1	1	2	0	0	0
03/11/2022	Billy	Session3	Session3B	Beginning	End	4	1	0:59	1:02	Shell	3		1	1:00 (T)	0		0		0		1	1	0	1	0	0	0	0
03/11/2022	Billy	Session3	Session3B	Beginning	End	4	2	1:28	1:33	Shell	5		0		0		0		0		0	0	0	0	0	0	0	0
03/11/2022	Billy	Session3	Session3B	Beginning	End	4	3	1:57	1:59	Shell	2		0		0		0		0		0	0	0	0	0	0	0	0
03/11/2022	Billy	Session3	Session3B	Beginning	End	4	4	2:32	2:35	Stone	3	4	0		0		1	2:51 (N + spits sand on it)	0		1	0	1	1	0	0	0	0
03/11/2022	Billy	Session3	Session3B	Beginning	End	5	1	1:12	1:16	Shell	4		0		0		0		0		0	0	0	0	0	0	0	0
03/11/2022	Billy	Session3	Session3B	Beginning	End	5	2	1:35	1:37	Shell	2		0		0		0		0		0	0	0	0	0	0	0	0
03/11/2022	Billy	Session3	Session3B	Beginning	End	5	3	2:04	2:11	Shell	7		0		0		0		0		0	0	0	0	0	0	0	0
03/11/2022	Billy	Session3	Session3B	Beginning	End	5	4	2:22	2:36	Shell	14		0		0		0		0		0	0	0	0	0	0	0	0
03/11/2022	Billy	Session3	Session3B	Beginning	End	5	5	2:52	2:55	Shell	3		0		0		0		0		0	0	0	0	0	0	0	0
03/11/2022	Billy	Session3	Session3B	Beginning	End	5	6	3:17	3:20	Shell	3		0		0		0		0		0	0	0	0	0	0	0	0
03/11/2022	Billy	Session3	Session3B	Beginning	End	5	7	3:41	3:43	Shell	2		0		0		0		0		0	0	0	0	0	0	0	0
03/11/2022	Billy	Session3	Session3B	Beginning	End	5	8	4:01	4:04	Shell	3		0		0		0		0		0	0	0	0	0	0	0	0
03/11/2022	Billy	Session3	Session3B	Beginning	End	5	9	4:29	4:44	Shell	15		1	4:35 (Tries to take it out but falls back)	0		0		0		1	1	0	1	0	0	0	0
03/11/2022	Billy	Session3	Session3B	Beginning	End	5	10	5:25	5:27	Shell	2		0		0		0		0		0	0	0	0	0	0	0	0
03/11/2022	Billy	Session3	Session3B	Beginning	End	5	11	5:58	6:02	Shell	4		0		0		0		0		0	0	0	0	0	0	0	0
03/11/2022	Billy	Session3	Session3B	Beginning	End	5	12	6:38	6:46	Shell	8		0		0		0		0		0	0	0	0	0	0	0	0
03/11/2022	Billy	Session3	Session3B	Beginning	End	5	13	7:09	7:12	Shell	3		0		0		0		0		0	0	0	0	0	0	0	0
03/11/2022	Billy	Session3	Session3B	Beginning	End	5	14	8:21	8:26	Shell	5		0		0		0		0		0	0	0	0	0	0	0	0
03/11/2022	Billy	Session3	Session3B	Beginning	End	5	15	9:11	9:24	Shell	13		0		0		0		0		0	0	0	0	0	0	0	0
03/11/2022	Billy	Session3	Session3B	Beginning	End	5	16	9:55	10:00	Shell	5		1	9:57 (T)	0		0		0		1	1	0	1	0	0	0	0
03/11/2022	Billy	Session3	Session3B	Beginning	End	5	17	11:02	11:05	Shell	3		1	11:03 (T)	0		0		0		1	1	0	1	0	0	0	0
03/11/2022	Billy	Session3	Session3B	Beginning	End	5	18	11:45	11:47	Shell	2		0		0		0		0		0	0	0	0	0	0	0	0
03/11/2022	Billy	Session3	Session3B	Beginning	End	5	19	13:03	13:15	Shell	12		0		0		0		0		0	0	0	0	0	0	0	0
03/11/2022	Billy	Session3	Session3B	Beginning	End	5	20	14:45	14:48	Shell	3		0		0		0		0		0	0	0	0	0	0	0	0
03/11/2022	Billy	Session3	Session3B	Beginning	End	6	1	1:12	1:14	Shell	2		0		0		0		0		0	0	0	0	0	0	0	0
03/11/2022	Billy	Session3	Session3B	Beginning	End	6	2	1:34	2:07	Shell	33		2	1:37; 1:39 (T)	0		0		0		2	2	0	2	0	0	0	0
03/11/2022	Billy	Session3	Session3B	Beginning	End	6	3	2:28	2:37	Shell	9		0		0		0		0		0	0	0	0	0	0	0	0
03/11/2022	Billy	Session3	Session3B	Beginning	End	6	4	3:06	3:11	Shell	5		0		0		0		0		0	0	0	0	0	0	0	0
03/11/2022	Billy	Session3	Session3B	Beginning	End	6	5	3:22	3:24	Shell	2		0		0		0		0		0	0	0	0	0	0	0	0
03/11/2022	Billy	Session3	Session3B	Beginning	End	6	6	3:48	3:54	Shell	6		0		0		0		0		0	0	0	0	0	0	0	0
03/11/2022	Billy	Session3	Session3B	Beginning	End	6	7	4:43	4:46	Shell	3		0		0		0		0		0	0	0	0	0	0	0	0
03/11/2022	Billy	Session3	Session3B	Beginning	End	6	8	5:12	5:33	Stone	21	3	0		0		1	5:38 (N)	0		1	0	1	1	0	0	0	0
04/11/2022	Billy	Session4	Session4B	End	Beginning	1	1	0:59	1:02	Shell	3		0		0		0		0		0	0	0	0	0	0	0	0
04/11/2022	Billy	Session4	Session4B	End	Beginning	1	2	1:34	1:37	Shell	3		0		0		0		0		0	0	0	0	0	0	0	0
04/11/2022	Billy	Session4	Session4B	End	Beginning	1	3	1:59	2:02	Shell	3		0		0		0		0		0	0	0	0	0	0	0	0
04/11/2022	Billy	Session4	Session4B	End	Beginning	1	4	2:35	2:38	Shell	3		0		0		0		0		0	0	0	0	0	0	0	0
04/11/2022	Billy	Session4	Session4B	End	Beginning	1	5	3:03	3:08	Shell	5		0		0		0		0		0	0	0	0	0	0	0	0
04/11/2022	Billy	Session4	Session4B	End	Beginning	1	6	3:29	3:33	Shell	4		1	3:31 (T)	0		0		0		1	1	0	1	0	0	0	0
04/11/2022	Billy	Session4	Session4B	End	Beginning	1	7	4:03	4:09	Shell	6		1	4:07 (T)	0		0		0		1	1	0	1	0	0	0	0
04/11/2022	Billy	Session4	Session4B	End	Beginning	1	8	4:55	5:00	Shell	5		0		0		0		0		0	0	0	0	0	0	0	0
04/11/2022	Billy	Session4	Session4B	End	Beginning	1	9	5:26	5:30	Stone	4	3	0		0		1	5:41 (N)	0		1	0	1	1	0	0	0	0
04/11/2022	Billy	Session4	Session4B	End	Beginning	2	1	0:57	1:01	Shell	4		0		0		0		0		0	0	0	0	0	0	0	0
04/11/2022	Billy	Session4	Session4B	End	Beginning	2	2	1:24	1:27	Shell	3		0		0		0		0		0	0	0	0	0	0	0	0
04/11/2022	Billy	Session4	Session4B	End	Beginning	2	3	2:21	2:23	Shell	2		0		0		0		0		0	0	0	0	0	0	0	0
04/11/2022	Billy	Session4	Session4B	End	Beginning	2	4	3:00	3:04	Shell	4		1	3:02 (N)	0		0		0		1	1	0	1	0	0	0	0
04/11/2022	Billy	Session4	Session4B	End	Beginning	2	5	3:51	3:56	Shell	5		0		0		0		0		0	0	0	0	0	0	0	0
04/11/2022	Billy	Session4	Session4B	End	Beginning	2	6	4:40	4:42	Stone	2	4	0		0		4	4:50 (N); 5:01; 5:16 (T); 5:31 (Takes sand and spits on it)	0		4	0	4	4	0	0	0	0
04/11/2022	Billy	Session4	Session4B	End	Beginning	3	1	0:44	0:47	Shell	3		0		0		0		0		0	0	0	0	0	0	0	0
04/11/2022	Billy	Session4	Session4B	End	Beginning	3	2	1:10	1:12	Shell	2		0		0		0		0		0	0	0	0	0	0	0	0
04/11/2022	Billy	Session4	Session4B	End	Beginning	3	3	1:32	1:34	Shell	2		0		0		0		0		0	0	0	0	0	0	0	0
04/11/2022	Billy	Session4	Session4B	End	Beginning	3	4	1:58	2:01	Shell	3		0		0		0		0		0	0	0	0	0	0	0	0
04/11/2022	Billy	Session4	Session4B	End	Beginning	3	5	2:16	2:18	Shell	2		0		0		0		0		0	0	0	0	0	0	0	0
04/11/2022	Billy	Session4	Session4B	End	Beginning	3	6	2:42	2:45	Shell	3		0		0		0		0		0	0	0	0	0	0	0	0
04/11/2022	Billy	Session4	Session4B	End	Beginning	3	7	2:57	3:00	Shell	3		0		0		0		0		0	0	0	0	0	0	0	0
04/11/2022	Billy	Session4	Session4B	End	Beginning	3	8	3:16	3:18	Shell	2		0		0		0		0		0	0	0	0	0	0	0	0
04/11/2022	Billy	Session4	Session4B	End	Beginning	3	9	3:33	3:37	Shell	4		0		0		0		0		0	0	0	0	0	0	0	0
04/11/2022	Billy	Session4	Session4B	End	Beginning	3	10	3:51	3:53	Shell	2		0		0		0		0		0	0	0	0	0	0	0	0
04/11/2022	Billy	Session4	Session4B	End	Beginning	3	11	4:13	4:15	Shell	2		0		0		0		0		0	0	0	0	0	0	0	0
04/11/2022	Billy	Session4	Session4B	End	Beginning	3	12	4:31	4:34	Shell	3		0		0		0		0		0	0	0	0	0	0	0	0
04/11/2022	Billy	Session4	Session4B	End	Beginning	3	13	5:04	5:06	Shell	2		0		0		0		0		0	0	0	0	0	0	0	0
04/11/2022	Billy	Session4	Session4B	End	Beginning	3	14	5:19	5:21	Shell	2		0		0		0		0		0	0	0	0	0	0	0	0
04/11/2022	Billy	Session4	Session4B	End	Beginning	3	15	5:38	5:40	Stone	2	2	0		0		1	5:45 (T)	0		1	0	1	1	0	0	0	0
04/11/2022	Billy	Session4	Session4B	End	End	4	1	0:52	0:54	Shell	2		0		0		0		0		0	0	0	0	0	0	0	0
04/11/2022	Billy	Session4	Session4B	End	End	4	2	1:24	1:27	Shell	3		0		0		0		0		0	0	0	0	0	0	0	0
04/11/2022	Billy	Session4	Session4B	End	End	4	3	1:44	1:47	Shell	3		0		0		0		0		0	0	0	0	0	0	0	0
04/11/2022	Billy	Session4	Session4B	End	End	4	4	1:58	2:01	Shell	3		0		0		0		0		0	0	0	0	0	0	0	0
04/11/2022	Billy	Session4	Session4B	End	End	4	5	2:15	2:17	Shell	2		0		0		0		0		0	0	0	0	0	0	0	0
04/11/2022	Billy	Session4	Session4B	End	End	4	6	2:32	2:34	Shell	2		0		0		0		0		0	0	0	0	0	0	0	0
04/11/2022	Billy	Session4	Session4B	End	End	4	7	2:46	2:51	Shell	5		2	2:48 (T); 2:50 (tries to grqb it but it falls)	0		0		0		2	2	0	2	0	0	0	0
04/11/2022	Billy	Session4	Session4B	End	End	4	8	3:04	3:06	Shell	2		0		0		0		0		0	0	0	0	0	0	0	0
04/11/2022	Billy	Session4	Session4B	End	End	4	9	3:22	3:24	Shell	2		0		0		0		0		0	0	0	0	0	0	0	0
04/11/2022	Billy	Session4	Session4B	End	End	4	10	3:46	3:49	Shell	3		0		0		0		0		0	0	0	0	0	0	0	0
04/11/2022	Billy	Session4	Session4B	End	End	4	11	4:32	4:36	Shell	4		0		2	4:33; 4:35 (T)	0		0		2	2	0	0	2	0	0	0
04/11/2022	Billy	Session4	Session4B	End	End	4	12	4:51	4:54	Shell	3		0		0		0		0		0	0	0	0	0	0	0	0
04/11/2022	Billy	Session4	Session4B	End	End	4	13	5:06	5:10	Shell	4		0		0		0		0		0	0	0	0	0	0	0	0
04/11/2022	Billy	Session4	Session4B	End	End	4	14	5:22	5:25	Shell	3		0		0		0		0		0	0	0	0	0	0	0	0
04/11/2022	Billy	Session4	Session4B	End	End	4	15	5:39	5:42	Shell	3		0		0		0		0		0	0	0	0	0	0	0	0
04/11/2022	Billy	Session4	Session4B	End	End	4	16	6:00	6:05	Shell	5		0		0		0		0		0	0	0	0	0	0	0	0
04/11/2022	Billy	Session4	Session4B	End	End	4	17	6:22	6:26	Shell	4		0		0		0		0		0	0	0	0	0	0	0	0
04/11/2022	Billy	Session4	Session4B	End	End	4	18	6:39	6:42	Shell	3		0		0		0		0		0	0	0	0	0	0	0	0
04/11/2022	Billy	Session4	Session4B	End	End	4	19	7:10	7:14	Shell	4		0		0		0		0		0	0	0	0	0	0	0	0
04/11/2022	Billy	Session4	Session4B	End	End	4	20	7:40	7:42	Shell	2		0		0		0		0		0	0	0	0	0	0	0	0
04/11/2022	Billy	Session4	Session4B	End	End	4	21	7:57	8:01	Shell	4		0		0		0		0		0	0	0	0	0	0	0	2
04/11/2022	Billy	Session4	Session4B	End	End	5	1	1:15	1:18	Shell	3		0		0		0		0		0	0	0	0	0	0	0	0
04/11/2022	Billy	Session4	Session4B	End	End	5	2	1:46	1:50	Shell	4		1	1:48 (T)	0		0		0		1	1	0	1	0	0	0	0
04/11/2022	Billy	Session4	Session4B	End	End	5	3	2:27	2:29	Shell	2		0		0		0		0		0	0	0	0	0	0	0	0
04/11/2022	Billy	Session4	Session4B	End	End	5	4	3:10	3:13	Shell	3		0		0		0		0		0	0	0	0	0	0	0	0
04/11/2022	Billy	Session4	Session4B	End	End	5	5	3:27	3:29	Shell	2		0		0		0		0		0	0	0	0	0	0	0	0
04/11/2022	Billy	Session4	Session4B	End	End	5	6	3:56	3:59	Shell	3		0		0		0		0		0	0	0	0	0	0	0	0
04/11/2022	Billy	Session4	Session4B	End	End	5	7	4:16	4:18	Shell	2		0		0		0		0		0	0	0	0	0	0	0	0
04/11/2022	Billy	Session4	Session4B	End	End	5	8	4:36	4:38	Shell	2		0		0		0		0		0	0	0	0	0	0	0	0
04/11/2022	Billy	Session4	Session4B	End	End	5	9	4:50	4:53	Shell	3		0		0		0		0		0	0	0	0	0	0	0	0
04/11/2022	Billy	Session4	Session4B	End	End	5	10	5:10	5:13	Shell	3		0		0		0		0		0	0	0	0	0	0	0	0
04/11/2022	Billy	Session4	Session4B	End	End	5	11	6:06	6:14	Shell	8		0		0		0		0		0	0	0	0	0	0	0	0
04/11/2022	Billy	Session4	Session4B	End	End	5	12	6:31	6:33	Shell	2		0		0		0		0		0	0	0	0	0	0	0	0
04/11/2022	Billy	Session4	Session4B	End	End	5	13	6:52	6:54	Shell	2		0		0		0		0		0	0	0	0	0	0	0	0
04/11/2022	Billy	Session4	Session4B	End	End	5	14	7:18	7:20	Shell	2		0		0		0		0		0	0	0	0	0	0	0	0
04/11/2022	Billy	Session4	Session4B	End	End	5	15	8:16	8:19	Shell	3		0		0		0		0		0	0	0	0	0	0	0	0
04/11/2022	Billy	Session4	Session4B	End	End	5	16	8:50	8:55	Shell	5		1	8:53 (T)	0		0		0		1	1	0	1	0	0	0	0
04/11/2022	Billy	Session4	Session4B	End	End	5	17	9:24	9:29	Shell	5		0		0		0		0		0	0	0	0	0	0	0	0
04/11/2022	Billy	Session4	Session4B	End	End	5	18	10:02	10:06	Shell	4		0		0		0		0		0	0	0	0	0	0	0	0
04/11/2022	Billy	Session4	Session4B	End	End	5	19	10:40	10:42	Shell	2		0		0		0		0		0	0	0	0	0	0	0	0
04/11/2022	Billy	Session4	Session4B	End	End	5	20	11:16	11:20	Shell	4		0		0		0		0		0	0	0	0	0	0	0	0
04/11/2022	Billy	Session4	Session4B	End	End	6	1	1:14	1:27	Shell	13		1	1:17 (grab fail)	0		0		0		1	1	0	1	0	0	0	2
04/11/2022	Billy	Session4	Session4B	End	End	6	2	1:37	2:41	Shell	64		0		0		0		0		0	0	0	0	0	0	0	2
04/11/2022	Billy	Session4	Session4B	End	End	6	3	3:10	3:16	Shell	6		0		0		0		0		0	0	0	0	0	0	0	0
04/11/2022	Billy	Session4	Session4B	End	End	6	4	3:38	3:52	Shell	14		0		0		0		0		0	0	0	0	0	0	0	0
04/11/2022	Billy	Session4	Session4B	End	End	6	5	4:16	4:19	Shell	3		0		0		0		0		0	0	0	0	0	0	0	2
04/11/2022	Billy	Session4	Session4B	End	End	6	6	4:52	5:21	Shell	29		0		0		0		0		0	0	0	0	0	0	0	2
04/11/2022	Billy	Session4	Session4B	End	End	6	7	5:40	5:59	Shell	19		0		0		0		0		0	0	0	0	0	0	0	0
04/11/2022	Billy	Session4	Session4B	End	End	6	8	6:43	6:46	Shell	3		0		0		0		0		0	0	0	0	0	0	0	0
04/11/2022	Billy	Session4	Session4B	End	End	6	9	7:52	7:55	Shell	3		0		0		0		0		0	0	0	0	0	0	0	0
04/11/2022	Billy	Session4	Session4B	End	End	6	10	8:15	8:21	Shell	6		0		0		0		0		0	0	0	0	0	0	0	0
04/11/2022	Billy	Session4	Session4B	End	End	6	11	10:48	10:51	Shell	3		0		0		0		0		0	0	0	0	0	0	0	0
04/11/2022	Billy	Session4	Session4B	End	End	6	12	11:20	11:22	Shell	2		0		0		0		0		0	0	0	0	0	0	0	2
04/11/2022	Billy	Session4	Session4B	End	End	6	13	13:02	13:09	Shell	7		0		0		0		0		0	0	0	0	0	0	0	0
04/11/2022	Billy	Session4	Session4B	End	End	6	14	14:20	14:41	Shell	21		0		0		0		0		0	0	0	0	0	0	0	0
04/11/2022	Billy	Session4	Session4B	End	End	6	15	15:52	16:01	Shell	9		0		0		0		0		0	0	0	0	0	0	0	0
04/11/2022	Billy	Session4	Session4B	End	End	6	16	16:32	16:36	Shell	4		0		0		0		0		0	0	0	0	0	0	0	0
04/11/2022	Billy	Session4	Session4B	End	End	6	17	16:50	16:52	Shell	2		0		0		0		0		0	0	0	0	0	0	0	2
04/11/2022	Billy	Session4	Session4B	End	End	6	18	0:00	1:05	Shell	65		0		0		0		0		0	0	0	0	0	0	0	0
04/11/2022	Billy	Session4	Session4B	End	End	6	19	3:08	3:11	Shell	3		0		0		0		0		0	0	0	0	0	0	0	0
04/11/2022	Billy	Session4	Session4B	End	End	6	20	3:53	3:56	Shell	3		0		0		0		0		0	0	0	0	0	0	0	0
05/11/2022	Billy	Session5	Session5B	End	Beginning	1	1	0:53	0:56	Shell	3		0		0		0		0		0	0	0	0	0	0	0	0
05/11/2022	Billy	Session5	Session5B	End	Beginning	1	2	1:17	1:19	Shell	2		0		0		0		0		0	0	0	0	0	0	0	0
05/11/2022	Billy	Session5	Session5B	End	Beginning	1	3	1:44	1:49	Shell	5		0		0		0		0		0	0	0	0	0	0	0	0
05/11/2022	Billy	Session5	Session5B	End	Beginning	1	4	2:12	2:14	Shell	2		0		0		0		0		0	0	0	0	0	0	0	0
05/11/2022	Billy	Session5	Session5B	End	Beginning	1	5	2:28	2:35	Shell	7		0		0		0		0		0	0	0	0	0	0	0	0
05/11/2022	Billy	Session5	Session5B	End	Beginning	1	6	2:55	2:58	Shell	3		0		0		0		0		0	0	0	0	0	0	0	0
05/11/2022	Billy	Session5	Session5B	End	Beginning	1	7	3:17	3:19	Shell	2		0		0		0		0		0	0	0	0	0	0	0	0
05/11/2022	Billy	Session5	Session5B	End	Beginning	1	8	3:54	3:56	Stone	2	2	0		0		1	4:00 (T)	0		1	0	1	1	0	0	0	0
05/11/2022	Billy	Session5	Session5B	End	Beginning	2	1	0:44	0:50	Stone	6	4	1	0:48 (Tried to grab it but fell back)	0		0		0		1	1	0	1	0	1	0	0
05/11/2022	Billy	Session5	Session5B	End	Beginning	3	1	0:49	0:51	Shell	2		0		0		0		0		0	0	0	0	0	0	0	0
05/11/2022	Billy	Session5	Session5B	End	Beginning	3	2	1:19	1:22	Shell	3		0		0		0		0		0	0	0	0	0	0	0	0
05/11/2022	Billy	Session5	Session5B	End	Beginning	3	3	1:40	1:45	Shell	5		2	1:42; 1:43 (T)	0		0		0		2	2	0	2	0	0	0	0
05/11/2022	Billy	Session5	Session5B	End	Beginning	3	4	2:04	2:07	Stone	3	11	0		0		0		0		0	0	0	0	0	0	0	0
05/11/2022	Billy	Session5	Session5B	End	End	4	1	0:37	0:39	Shell	2		0		0		0		0		0	0	0	0	0	0	0	0
05/11/2022	Billy	Session5	Session5B	End	End	4	2	1:01	1:05	Shell	4		1	1:03 (T)	0		0		0		1	1	1	1	0	0	0	0
05/11/2022	Billy	Session5	Session5B	End	End	4	3	1:22	1:26	Shell	4		0		0		0		0		0	0	0	0	0	0	0	0
05/11/2022	Billy	Session5	Session5B	End	End	4	4	1:41	1:45	Shell	4		1	1:43 (T)	0		0		0		1	1	2	1	0	0	0	0
05/11/2022	Billy	Session5	Session5B	End	End	4	5	1:59	2:08	Shell	9		0		0		0		0		0	0	0	0	0	0	0	0
05/11/2022	Billy	Session5	Session5B	End	End	4	6	2:26	2:29	Stone	3	3	0		0		0		0		0	0	0	0	0	0	0	0
05/11/2022	Billy	Session5	Session5B	End	End	5	1	0:53	0:56	Shell	3		0		0		0		0		0	0	0	0	0	0	0	0
05/11/2022	Billy	Session5	Session5B	End	End	5	2	1:14	1:18	Shell	4		0		0		0		0		0	0	0	0	0	0	0	0
05/11/2022	Billy	Session5	Session5B	End	End	5	3	1:32	1:33	Shell	1		0		0		0		0		0	0	0	0	0	0	0	0
05/11/2022	Billy	Session5	Session5B	End	End	5	4	1:51	1:57	Shell	6		0		0		1	1:59 (T)	0		1	0	1	1	0	0	0	0
05/11/2022	Billy	Session5	Session5B	End	End	5	5	2:08	2:14	Shell	6		1	2:10 (Grab but fell back)	0		0		0		1	1	0	1	0	0	0	0
05/11/2022	Billy	Session5	Session5B	End	End	5	6	2:34	2:36	Shell	2		0		0		0		0		0	0	0	0	0	0	0	0
05/11/2022	Billy	Session5	Session5B	End	End	5	7	2:52	2:58	Shell	6		1	2:55 (T)	0		0		0		1	1	0	1	0	0	0	0
05/11/2022	Billy	Session5	Session5B	End	End	5	8	3:28	3:35	Shell	7		0		0		0		0		0	0	0	0	0	0	0	0
05/11/2022	Billy	Session5	Session5B	End	End	5	9	3:57	3:59	Shell	2		0		0		0		0		0	0	0	0	0	0	0	0
05/11/2022	Billy	Session5	Session5B	End	End	5	10	4:15	4:19	Shell	4		0		0		0		0		0	0	0	0	0	0	0	0
05/11/2022	Billy	Session5	Session5B	End	End	5	11	4:46	4:48	Stone	2	2	0		0		1	4:53 (D)	0		1	0	1	1	0	0	0	0
05/11/2022	Billy	Session5	Session5B	End	End	6	1	0:45	0:46	Shell	1		0		0		0		0		0	0	0	0	0	0	0	0
05/11/2022	Billy	Session5	Session5B	End	End	6	2	0:57	0:58	Shell	1		0		0		0		0		0	0	0	0	0	0	0	0
05/11/2022	Billy	Session5	Session5B	End	End	6	3	1:12	1:15	Shell	3		0		0		0		1	1:26 (N)	1	0	1	0	1	0	0	0
06/11/2022	Billy	Session6	Session6B	End	Beginning	1	1	1:29	1:32	Stone	3	3	0		0		1	1:39 (N)	0		1	0	1	1	0	0	0	0
06/11/2022	Billy	Session6	Session6B	End	Beginning	2	1	0:41	0:43	Stone	2	5	0		0		0		2	0:44 (T); 0:53 (D)	2	0	0	0	2	0	0	0
06/11/2022	Billy	Session6	Session6B	End	Beginning	3	1	1:11	1:13	Stone	2	6	0		0		1	1:23 (D)	0		1	0	1	1	0	0	0	0
06/11/2022	Billy	Session6	Session6B	End	End	4	1	1:08	1:10	Shell	2		0		0		0		0		0	0	0	0	0	0	0	0
06/11/2022	Billy	Session6	Session6B	End	End	4	2	1:23	1:26	Shell	3		0		0		0		0		0	0	0	0	0	0	0	0
06/11/2022	Billy	Session6	Session6B	End	End	4	3	1:44	1:46	Shell	2		0		0		0		0		0	0	0	0	0	0	0	0
06/11/2022	Billy	Session6	Session6B	End	End	4	4	2:01	2:04	Stone	3	2	0		0		0		0		0	0	0	0	0	0	0	0
06/11/2022	Billy	Session6	Session6B	End	End	5	1	0:46	0:48	Shell	2		0		0		1	0:50 (T)	0		1	0	1	1	0	0	0	0
06/11/2022	Billy	Session6	Session6B	End	End	5	2	1:05	1:07	Shell	2		0		0		1	1:10 (C)	0		1	0	1	1	0	0	0	0
06/11/2022	Billy	Session6	Session6B	End	End	5	3	1:45	1:48	Shell	3		0		0		0		0		0	0	0	0	0	0	0	0
06/11/2022	Billy	Session6	Session6B	End	End	5	4	2:06	2:11	Shell	5		1	2:09 (T)	0		0		0		1	1	0	1	0	0	0	0
06/11/2022	Billy	Session6	Session6B	End	End	5	5	2:31	2:35	Shell	4		0		0		0		0		0	0	0	0	0	0	0	0
06/11/2022	Billy	Session6	Session6B	End	End	5	6	3:10	3:14	Shell	4		0		0		0		0		0	0	0	0	0	0	0	0
06/11/2022	Billy	Session6	Session6B	End	End	5	7	3:41	3:44	Shell	3		0		0		0		0		0	0	0	0	0	0	0	0
06/11/2022	Billy	Session6	Session6B	End	End	5	8	4:07	4:12	Shell	5		0		0		0		0		0	0	0	0	0	0	0	0
06/11/2022	Billy	Session6	Session6B	End	End	5	9	4:30	4:33	Shell	3		0		0		0		0		0	0	1	0	0	0	0	0
06/11/2022	Billy	Session6	Session6B	End	End	5	10	4:56	5:00	Shell	4		0		0		0		0		0	0	0	0	0	0	0	0
06/11/2022	Billy	Session6	Session6B	End	End	5	11	5:17	5:22	Stone	5	9	0		0		1	5:36 (falls back and grabs it)	1	5:56 (T)	2	0	1	1	1	0	0	0
06/11/2022	Billy	Session6	Session6B	End	End	6	1	1:11	1:15	Shell	4		0		0		0		0		0	0	0	0	0	0	0	0
06/11/2022	Billy	Session6	Session6B	End	End	6	2	1:53	1:55	Shell	2		0		0		0		0		0	0	0	0	0	0	0	0
06/11/2022	Billy	Session6	Session6B	End	End	6	3	2:15	2:17	Shell	2		0		0		0		0		0	0	0	0	0	0	0	0
06/11/2022	Billy	Session6	Session6B	End	End	6	4	2:28	2:31	Shell	3		0		0		0		0		0	0	0	0	0	0	0	0
06/11/2022	Billy	Session6	Session6B	End	End	6	5	2:46	2:49	Shell	3		0		0		0		0		0	0	0	0	0	0	0	0
06/11/2022	Billy	Session6	Session6B	End	End	6	6	3:04	3:06	Shell	2		0		0		0		0		0	0	0	0	0	0	0	0
06/11/2022	Billy	Session6	Session6B	End	End	6	7	3:28	3:30	Shell	2		0		0		0		0		0	0	0	0	0	0	0	0
06/11/2022	Billy	Session6	Session6B	End	End	6	8	3:50	3:54	Shell	4		0		0		0		0		0	0	1	0	0	0	0	0
06/11/2022	Billy	Session6	Session6B	End	End	6	9	4:08	4:11	Shell	3		0		0		0		0		0	0	0	0	0	0	0	0
06/11/2022	Billy	Session6	Session6B	End	End	6	10	4:24	4:27	Shell	3		0		0		0		0		0	0	0	0	0	0	0	0
06/11/2022	Billy	Session6	Session6B	End	End	6	11	4:44	5:02	Stone	18	3	0		0		0		0		0	0	0	0	0	0	0	0
01/11/2022	Graham	Session1	Session1G	Beginning	Beginning	1	1	0:40	1:07	Stone	27	13	1	1:12 (N)	0		3	1:23-24-25 (N)	0		4	1	3	4	0	0	0	0
01/11/2022	Graham	Session1	Session1G	Beginning	Beginning	2	1	1:00	1:08	Shell	8		2	1:01; 1:05 (T)	0		0		0		2	2	0	2	0	0	0	0
01/11/2022	Graham	Session1	Session1G	Beginning	Beginning	2	2	1:32	1:34	Stone	2	3	0		0		2	1:40; 1:41 (T)	0		2	0	2	2	0	0	0	0
01/11/2022	Graham	Session1	Session1G	Beginning	Beginning	3	1	1:06	1:10	Shell	4		1	1:08 (tries to grab)	0		0		0		1	1	0	1	0	0	0	0
01/11/2022	Graham	Session1	Session1G	Beginning	Beginning	3	2	1:29	1:32	Stone	3	18	1	1:38 (T)	0		1	1:59 (N)	1	1:33 (T)	3	1	1	2	1	0	0	0
01/11/2022	Graham	Session1	Session1G	Beginning	End	4	1	1:05	1:07	Shell	2		0		0		0		0		0	0	0	0	0	0	0	0
01/11/2022	Graham	Session1	Session1G	Beginning	End	4	2	1:48	1:51	Stone	3	7	0		0		0		0		0	0	0	0	0	0	0	0
01/11/2022	Graham	Session1	Session1G	Beginning	End	5	1	1:16	1:18	Stone	2	4	0		0		1	1:24 (N)	0		1	0	1	1	0	0	0	0
01/11/2022	Graham	Session1	Session1G	Beginning	End	6	1	0:59	1:01	Shell	2		0		0		0		0		0	0	0	0	0	0	0	0
01/11/2022	Graham	Session1	Session1G	Beginning	End	6	2	1:31	1:39	Stone	8	6	3	1:34; 1:35; 1:43 (N)	1	1:32 (N)	1	1:48 (N)	0		5	4	1	4	1	1	0	0
02/11/2022	Graham	Session2	Session2G	Beginning	Beginning	1	1	0:49	1:12	Shell	23		2	0:50 (N); 0:55 (T)	2	1:04 (N); 1:07 (N)	0		0		4	4	0	2	2	0	1	0
02/11/2022	Graham	Session2	Session2G	Beginning	Beginning	1	2	1:39	1:45	Shell	6		0		0		0		0		0	0	0	0	0	0	0	0
02/11/2022	Graham	Session2	Session2G	Beginning	Beginning	1	3	2:10	2:18	Stone	8	4	1	2:12 (N)	1	2:14 (N)	0		0		2	2	0	1	1	0	0	0
02/11/2022	Graham	Session2	Session2G	Beginning	Beginning	2	1	1:00	1:08	Shell	8		1	1:05 (T)	0		0		0		1	1	0	1	0	0	0	0
02/11/2022	Graham	Session2	Session2G	Beginning	Beginning	2	2	1:35	1:45	Stone	10	4	0		0		1	1:51 (T)	1	2:15 (T)	2	0	1	1	1	0	0	0
02/11/2022	Graham	Session2	Session2G	Beginning	Beginning	3	1	0:59	1:11	Shell	12		2	1:02; 1:03 (T)	0		0		0		2	2	0	2	0	0	0	0
02/11/2022	Graham	Session2	Session2G	Beginning	Beginning	3	2	1:40	1:43	Shell	3		0		0		0		0		0	0	0	0	0	0	0	0
02/11/2022	Graham	Session2	Session2G	Beginning	Beginning	3	3	2:09	2:28	Shell	19		3	2:16 (T); 2:20 (N); 2:24 (T)	1	2:12 (T)	0		0		4	4	0	3	1	0	1	0
02/11/2022	Graham	Session2	Session2G	Beginning	Beginning	3	4	2:51	3:01	Shell	10		1	2:57 (T)	0		0		0		1	1	0	1	0	0	0	0
02/11/2022	Graham	Session2	Session2G	Beginning	Beginning	3	5	3:23	3:48	Shell	25		2	3:37 (N); 3:44 (T)	0		0		0		2	2	0	2	0	0	0	0
02/11/2022	Graham	Session2	Session2G	Beginning	Beginning	3	6	4:16	4:22	Shell	6		0		0		0		0		0	0	0	0	0	0	0	0
02/11/2022	Graham	Session2	Session2G	Beginning	Beginning	3	7	4:41	4:55	Stone	14	23	1	4:45 (T)	0		0		0		1	1	0	1	0	1	0	0
02/11/2022	Graham	Session2	Session2G	Beginning	End	4	1	0:49	0:55	Stone	6	13	1	0:50 (T); 0:59 (T)	0		0		0		1	1	0	1	0	1	0	0
02/11/2022	Graham	Session2	Session2G	Beginning	End	5	1	0:45	1:19	Shell	34		1	1:13 (N)	0		0		0		1	1	0	1	0	0	0	0
02/11/2022	Graham	Session2	Session2G	Beginning	End	5	2	1:46	2:04	Shell	18		1	1:55 (T)	0		0		0		1	1	0	1	0	0	0	0
02/11/2022	Graham	Session2	Session2G	Beginning	End	5	3	2:28	2:34	Shell	6		0		0		0		0		0	0	0	0	0	0	0	0
02/11/2022	Graham	Session2	Session2G	Beginning	End	5	4	3:01	3:12	Shell	11		1	3:08 (T)	0		0		0		1	1	0	1	0	0	0	0
02/11/2022	Graham	Session2	Session2G	Beginning	End	5	5	3:32	3:37	Shell	5		0		0		0		0		0	0	0	0	0	0	0	0
02/11/2022	Graham	Session2	Session2G	Beginning	End	5	6	4:02	4:18	Shell	16		0		0		0		0		0	0	0	0	0	0	0	0
02/11/2022	Graham	Session2	Session2G	Beginning	End	5	7	4:37	4:59	Shell	12		1	4:55 (T)	0		0		0		1	1	0	1	0	0	0	0
02/11/2022	Graham	Session2	Session2G	Beginning	End	5	8	5:21	5:26	Shell	5		0		0		0		0		0	0	1	0	0	0	0	0
02/11/2022	Graham	Session2	Session2G	Beginning	End	5	9	5:43	5:50	Shell	7		0		0		0		0		0	0	0	0	0	0	0	0
02/11/2022	Graham	Session2	Session2G	Beginning	End	5	10	6:10	6:19	Shell	9		1	6:15 (T)	0		0		0		1	1	0	1	0	0	0	0
02/11/2022	Graham	Session2	Session2G	Beginning	End	5	11	6:49	7:18	Shell	29		0		0		0		0		0	0	0	0	0	0	0	0
02/11/2022	Graham	Session2	Session2G	Beginning	End	5	12	7:52	8:19	Stone	27	5	0		0		0		0		0	0	0	0	0	0	0	0
02/11/2022	Graham	Session2	Session2G	Beginning	End	6	1	0:40	0:45	Stone	5	5	1	0:43 (T)	0		0		0		1	1	0	1	0	1	0	0
03/11/2022	Graham	Session3	Session3G	Beginning	Beginning	1	1	0:51	1:07	Shell	16		1	0:56 (N)	0		0		0		1	1	0	1	0	0	0	0
03/11/2022	Graham	Session3	Session3G	Beginning	Beginning	1	2	1:59	2:17	Shell	18		1	2:14 (T)	0		0		0		1	1	0	1	0	0	0	0
03/11/2022	Graham	Session3	Session3G	Beginning	Beginning	1	3	2:55	2:58	Stone	3	5	0		0		0		0		0	0	0	0	0	0	0	0
03/11/2022	Graham	Session3	Session3G	Beginning	Beginning	2	1	1:03	4:40	Shell	217		3	1:10; 2:14; 4:38 (T)	0		0		0		3	3	0	3	0	0	0	0
03/11/2022	Graham	Session3	Session3G	Beginning	Beginning	2	2	5:40	5:43	Shell	3		0		0		0		0		0	0	0	0	0	0	0	0
03/11/2022	Graham	Session3	Session3G	Beginning	Beginning	2	3	6:29	6:34	Stone	5		0		0		0		0		0	0	0	0	0	0	0	0
03/11/2022	Graham	Session3	Session3G	Beginning	Beginning	3	1	0:47	0:53	Shell	3		1	0:50 (T)	0		0		0		1	1	1	1	0	0	0	0
03/11/2022	Graham	Session3	Session3G	Beginning	Beginning	3	2	1:20	1:24	Shell	4		0		0		0		0		0	0	0	0	0	0	0	0
03/11/2022	Graham	Session3	Session3G	Beginning	Beginning	3	3	1:54	1:59	Stone	5	2	0		0		1	2:20 (T)	0		1	0	1	1	0	0	0	0
03/11/2022	Graham	Session3	Session3G	Beginning	End	4	1	0:59	1:05	Stone	6	10	1	1:14 (Tries to grab)	1	1:00 (T)	0		0		2	2	0	1	1	0	0	0
03/11/2022	Graham	Session3	Session3G	Beginning	End	5	1	0:48	0:57	Stone	9	5	1	0:52 (T)	0		0		0		1	1	0	1	0	1	0	0
03/11/2022	Graham	Session3	Session3G	Beginning	End	6	1	0:41	0:49	Stone	8	9	2	0:45 (T); 0:53 (T)	0		0		0		2	2	0	2	0	1	0	0
04/11/2022	Graham	Session4	Session4G	End	Beginning	1	1	0:34	0:38	Stone	4	6	0		0		0		1	0:39 (T)	1	0	0	0	1	0	0	0
04/11/2022	Graham	Session4	Session4G	End	Beginning	2	1	0:36	0:40	Shell	4		0		0		0		0		0	0	0	0	0	0	0	0
04/11/2022	Graham	Session4	Session4G	End	Beginning	2	2	1:05	1:08	Shell	3		0		0		0		0		0	0	0	0	0	0	0	0
04/11/2022	Graham	Session4	Session4G	End	Beginning	2	3	1:26	1:28	Stone	2	9	1	1:34 (T)	0		0		0		1	1	0	1	0	0	0	0
04/11/2022	Graham	Session4	Session4G	End	Beginning	3	1	0:36	0:58	Shell	22		1	0:42 (T)	0		0		0		1	1	0	1	0	0	0	0
04/11/2022	Graham	Session4	Session4G	End	Beginning	3	2	1:26	1:28	Shell	2		0		0		0		0		0	0	0	0	0	0	0	0
04/11/2022	Graham	Session4	Session4G	End	Beginning	3	3	1:53	2:16	Shell	23		3	1:55; 2:09; 2:14 (T)	0		0		0		3	3	0	3	0	0	0	0
04/11/2022	Graham	Session4	Session4G	End	Beginning	3	4	2:41	2:45	Stone	4	6	0		0		1	2:53 (C)	0		1	0	2	1	0	0	0	0
04/11/2022	Graham	Session4	Session4G	End	End	4	1	1:22	1:29	Stone	7	6	0		0		0		0		0	0	0	0	0	0	0	0
04/11/2022	Graham	Session4	Session4G	End	End	5	1	0:45	0:52	Shell	7		0		0		0		0		0	0	0	0	0	0	0	0
04/11/2022	Graham	Session4	Session4G	End	End	5	2	1:14	1:25	Stone	11	53	2	1:21 (T); 2:16 (T)	0		0		0		2	2	0	2	0	1	0	0
04/11/2022	Graham	Session4	Session4G	End	End	6	1	1:05	1:16	Stone	11	6	0		1	1:09 (T v. slowly)	0		0		1	1	0	0	1	0	0	0
05/11/2022	Graham	Session5	Session5G	End	Beginning	1	1	0:34	0:36	Stone	2	6	1	0:39 (Tries to grab)	0		2	0:44; 1:00 (T)	1	0:51 (D)	4	1	2	3	1	0	0	1
05/11/2022	Graham	Session5	Session5G	End	Beginning	2	1	0:37	0:49	Stone	12	11	2	0:39; 0:57 (T)	0		0		0		2	2	0	2	0	1	0	0
05/11/2022	Graham	Session5	Session5G	End	Beginning	3	1	0:37	0:40	Shell	3		0		0		0		0		0	0	0	0	0	0	0	0
05/11/2022	Graham	Session5	Session5G	End	Beginning	3	2	0:58	1:07	Shell	9		0		0		0		0		0	0	0	0	0	0	0	0
05/11/2022	Graham	Session5	Session5G	End	Beginning	3	3	1:31	1:34	Shell	3		0		0		0		0		0	0	0	0	0	0	0	0
05/11/2022	Graham	Session5	Session5G	End	Beginning	3	4	2:00	2:04	Shell	4		0		0		0		0		0	0	0	0	0	0	0	0
05/11/2022	Graham	Session5	Session5G	End	Beginning	3	5	2:20	2:32	Stone	12	5	0		0		0		0		0	0	0	0	0	0	0	0
05/11/2022	Graham	Session5	Session5G	End	End	4	1	0:36	1:18	Stone	42	8	1	1:23 (T)	0		0		0		1	1	0	1	0	0	0	0
05/11/2022	Graham	Session5	Session5G	End	End	5	1	NA	NA	Shell	NA		NA		NA		NA		NA		0	0	0	0	0	0	0	0
05/11/2022	Graham	Session5	Session5G	End	End	5	2	NA	NA	Stone	NA	NA	NA		NA		NA		NA		0	0	0	0	0	0	0	0
05/11/2022	Graham	Session5	Session5G	End	End	6	1	0:46	0:49	Stone	3	19	0		0		0		0		0	0	0	0	0	0	0	0
06/11/2022	Graham	Session6	Session6G	End	Beginning	1	1	0:42	0:53	Stone	11	7	1	0:50 (N)	1	0:44 (Tries to take it out but falls back)	0		0		2	2	0	1	1	1	0	0
06/11/2022	Graham	Session6	Session6G	End	Beginning	2	1	0:52	0:57	Shell	5		1	0:53 (T)	1	0:54 (T)	0		0		2	2	0	1	1	0	1	0
06/11/2022	Graham	Session6	Session6G	End	Beginning	2	2	1:27	1:31	Stone	4	5	0		0		0		1	1:32 (T)	1	0	0	0	1	0	0	0
06/11/2022	Graham	Session6	Session6G	End	Beginning	3	1	0:43	1:28	Shell	45		0		2	0:52; 1:24 (T)	0		0		2	2	0	0	2	0	1	0
06/11/2022	Graham	Session6	Session6G	End	Beginning	3	2	1:46	1:55	Shell	9		0		0		0		0		0	0	0	0	0	0	0	0
06/11/2022	Graham	Session6	Session6G	End	Beginning	3	3	2:16	2:18	Stone	2	8	1	2:22 (T)	0		0		0		1	1	0	1	0	0	0	0
06/11/2022	Graham	Session6	Session6G	End	End	4	1	0:49	0:56	Shell	7		0		1	0:51 (T)	0		0		1	1	0	0	1	0	1	0
06/11/2022	Graham	Session6	Session6G	End	End	4	2	1:19	1:24	Shell	5		0		1	1:23 (T)	0		0		1	1	0	0	1	0	1	0
06/11/2022	Graham	Session6	Session6G	End	End	4	3	1:46	1:49	Stone	3	5	0		0		0		0		0	0	0	0	0	0	0	0
06/11/2022	Graham	Session6	Session6G	End	End	5	1	0:40	0:45	Shell	5		0		0		0		0		0	0	0	0	0	0	0	0
06/11/2022	Graham	Session6	Session6G	End	End	5	2	1:03	NA	Stone	NA	NA	3	1:35; 1:44; 1:55 (T)	0		0		0		3	3	0	3	0	0	0	0
06/11/2022	Graham	Session6	Session6G	End	End	6	1	0:41	0:44	Stone	3	41	0		0		1	1:26 (N)	0		1	0	1	1	0	0	0	0
06/11/2022	David	Session1	Session1D	Beginning	Beginning	1	1	3:21	4:15	Stone	54	25	4	3:53; 4:30; 4:32; 4:35 (N)	0		0		0		4	4	0	4	0	1	0	0
06/11/2022	David	Session1	Session1D	Beginning	Beginning	2	1	0:46	0:49	Shell	3		0		1	0:48 (N)	0		0		1	1	0	0	1	0	1	0
06/11/2022	David	Session1	Session1D	Beginning	Beginning	2	2	1:20	1:30	Shell	10		0		0		0		0		0	0	0	0	0	0	0	0
06/11/2022	David	Session1	Session1D	Beginning	Beginning	2	3	1:56	2:05	Shell	9		1	2:01 (N)	0		0		0		1	1	0	1	0	0	0	0
06/11/2022	David	Session1	Session1D	Beginning	Beginning	2	4	2:47	3:22	Shell	35		2	3:10; 3:11 (N)	0		0		0		2	2	0	2	0	0	0	0
06/11/2022	David	Session1	Session1D	Beginning	Beginning	2	5	3:59	4:07	Shell	8		0		0		0		0		0	0	0	0	0	0	0	0
06/11/2022	David	Session1	Session1D	Beginning	Beginning	2	6	4:32	4:44	Shell	12		0		0		0		0		0	0	0	0	0	0	0	0
06/11/2022	David	Session1	Session1D	Beginning	Beginning	2	7	5:17	5:32	Shell	15		0		0		0		0		0	0	0	0	0	0	0	0
06/11/2022	David	Session1	Session1D	Beginning	Beginning	2	8	6:00	6:15	Shell	15		0		0		0		0		0	0	0	0	0	0	0	0
06/11/2022	David	Session1	Session1D	Beginning	Beginning	2	9	6:58	7:43	Shell	45		2	7:36 (T); 7:40 (N)	0		0		0		2	2	0	2	0	0	0	0
06/11/2022	David	Session1	Session1D	Beginning	Beginning	2	10	8:10	8:13	Shell	3		0		0		0		0		0	0	0	0	0	0	0	0
06/11/2022	David	Session1	Session1D	Beginning	Beginning	2	11	8:35	8:50	Shell	15		0		0		0		0		0	0	0	0	0	0	0	0
06/11/2022	David	Session1	Session1D	Beginning	Beginning	2	12	9:17	9:22	Shell	5		0		0		0		0		0	0	0	0	0	0	0	0
06/11/2022	David	Session1	Session1D	Beginning	Beginning	2	13	10:01	10:06	Shell	5		0		0		0		0		0	0	0	0	0	0	0	0
06/11/2022	David	Session1	Session1D	Beginning	Beginning	2	14	10:44	10:47	Shell	3		0		0		0		0		0	0	0	0	0	0	0	0
06/11/2022	David	Session1	Session1D	Beginning	Beginning	2	15	11:15	11:18	Shell	3		0		0		0		0		0	0	0	0	0	0	0	0
06/11/2022	David	Session1	Session1D	Beginning	Beginning	2	16	11:49	12:07	Stone	18	3	1	11:50 (T)	1	11:50 (T)	2	12:15; 12:47 (N)	0		4	2	2	3	1	1	0	0
06/11/2022	David	Session1	Session1D	Beginning	Beginning	3	1	1:29	1:39	Shell	10		2	1:33; 1:37 (N)	0		0		0		2	2	0	2	0	0	0	0
06/11/2022	David	Session1	Session1D	Beginning	Beginning	3	2	2:15	2:24	Shell	9		0		0		0		0		0	0	0	0	0	0	0	0
06/11/2022	David	Session1	Session1D	Beginning	Beginning	3	3	2:46	2:51	Shell	5		1	2:48 (N)	0		0		0		1	1	0	1	0	0	0	0
06/11/2022	David	Session1	Session1D	Beginning	Beginning	3	4	3:15	3:17	Shell	2		0		0		0		0		0	0	0	0	0	0	0	0
06/11/2022	David	Session1	Session1D	Beginning	Beginning	3	5	3:39	3:42	Shell	3		0		0		0		0		0	0	0	0	0	0	0	0
06/11/2022	David	Session1	Session1D	Beginning	Beginning	3	6	4:05	5:24	Shell	79		0		0		0		0		0	0	0	0	0	0	0	0
06/11/2022	David	Session1	Session1D	Beginning	Beginning	3	7	5:43	5:45	Stone	2	7	1	5:48 (N)	0		0		0		1	1	0	1	0	0	0	0
06/11/2022	David	Session1	Session1D	Beginning	End	4	1	1:29	1:33	Shell	4		0		0		0		0		0	0	0	0	0	0	0	0
06/11/2022	David	Session1	Session1D	Beginning	End	4	2	2:03	2:05	Shell	2		0		0		0		0		0	0	0	0	0	0	0	0
06/11/2022	David	Session1	Session1D	Beginning	End	4	3	2:21	2:41	Shell	20		0		0		0		0		0	0	0	0	0	0	0	0
06/11/2022	David	Session1	Session1D	Beginning	End	4	4	2:58	3:00	Shell	2		0		0		0		0		0	0	0	0	0	0	0	0
06/11/2022	David	Session1	Session1D	Beginning	End	4	5	3:22	3:26	Shell	4		0		0		0		0		0	0	0	0	0	0	0	0
06/11/2022	David	Session1	Session1D	Beginning	End	4	6	3:45	3:47	Shell	2		0		0		0		0		0	0	0	0	0	0	0	0
06/11/2022	David	Session1	Session1D	Beginning	End	4	7	4:13	4:21	Stone	8	22	1	4:26 (Tries to put it out but fell back)	0		0		0		1	1	0	1	0	0	0	0
06/11/2022	David	Session1	Session1D	Beginning	End	5	1	0:38	1:03	Shell	25		3	0:55 (N); 0:59; 1:02 (T)	0		0		0		3	3	0	3	0	0	0	0
06/11/2022	David	Session1	Session1D	Beginning	End	5	2	1:51	1:54	Shell	3		0		0		0		0		0	0	0	0	0	0	0	0
06/11/2022	David	Session1	Session1D	Beginning	End	5	3	2:26	2:28	Stone	2	4	0		0		1	2:45 (D)	0		1	0	1	1	0	0	0	0
06/11/2022	David	Session1	Session1D	Beginning	End	6	1	0:40	1:20	Shell	40		1	0:41	0		0		0		1	1	0	1	0	0	0	0
06/11/2022	David	Session1	Session1D	Beginning	End	6	2	1:45	1:47	Shell	2		0		0		0		0		0	0	0	0	0	0	0	0
06/11/2022	David	Session1	Session1D	Beginning	End	6	3	2:13	2:15	Shell	2		0		0		0		0		0	0	0	0	0	0	0	0
06/11/2022	David	Session1	Session1D	Beginning	End	6	4	2:38	2:41	Shell	3		0		0		0		0		0	0	0	0	0	0	0	0
06/11/2022	David	Session1	Session1D	Beginning	End	6	5	3:12	3:18	Shell	6		0		0		0		0		0	0	0	0	0	0	0	0
06/11/2022	David	Session1	Session1D	Beginning	End	6	6	3:44	3:54	Stone	10	7	0		0		0		0		0	0	0	0	0	0	0	0
09/11/2022	David	Session2	Session4D	Beginning	Beginning	1	1	0:53	0:56	Shell	3		1	0:54 (N)	0		0		0		1	1	0	1	0	0	0	0
09/11/2022	David	Session2	Session4D	Beginning	Beginning	1	2	1:30	1:41	Stone	11	2	0		0		1	1:44 (Push)	0		1	0	1	1	0	0	0	0
09/11/2022	David	Session2	Session4D	Beginning	Beginning	2	1	0:45	0:47	Shell	2		0		0		0		0		0	0	0	0	0	0	0	0
09/11/2022	David	Session2	Session4D	Beginning	Beginning	2	2	1:27	1:29	Shell	2		0		0		0		0		0	0	0	0	0	0	0	0
09/11/2022	David	Session2	Session4D	Beginning	Beginning	2	3	1:48	1:51	Shell	3		0		0		0		0		0	0	0	0	0	0	0	0
09/11/2022	David	Session2	Session4D	Beginning	Beginning	2	4	2:17	2:19	Shell	2		0		0		0		0		0	0	0	0	0	0	0	0
09/11/2022	David	Session2	Session4D	Beginning	Beginning	2	5	2:42	3:04	Shell	22		0		0		0		0		0	0	0	0	0	0	0	0
09/11/2022	David	Session2	Session4D	Beginning	Beginning	2	6	3:32	3:35	Shell	3		0		0		0		0		0	0	0	0	0	0	0	0
09/11/2022	David	Session2	Session4D	Beginning	Beginning	2	7	3:47	3:49	Shell	2		0		0		0		0		0	0	0	0	0	0	0	0
09/11/2022	David	Session2	Session4D	Beginning	Beginning	2	8	4:16	4:18	Shell	2		0		0		0		0		0	0	0	0	0	0	0	0
09/11/2022	David	Session2	Session4D	Beginning	Beginning	2	9	4:38	4:43	Shell	5		0		1	4:40 (N)	0		0		1	1	0	0	1	0	1	0
09/11/2022	David	Session2	Session4D	Beginning	Beginning	2	10	5:12	5:14	Shell	2		0		0		0		0		0	0	0	0	0	0	0	0
09/11/2022	David	Session2	Session4D	Beginning	Beginning	2	11	5:45	5:47	Stone	2	2	0		0		0		0		0	0	0	0	0	0	0	2
09/11/2022	David	Session2	Session4D	Beginning	Beginning	3	1	0:46	0:51	Shell	5		0		0		0		0		0	0	0	0	0	0	0	0
09/11/2022	David	Session2	Session4D	Beginning	Beginning	3	2	1:37	1:40	Shell	3		0		0		0		0		0	0	0	0	0	0	0	0
09/11/2022	David	Session2	Session4D	Beginning	Beginning	3	3	2:09	2:11	Shell	2		0		0		0		0		0	0	0	0	0	0	0	0
09/11/2022	David	Session2	Session4D	Beginning	Beginning	3	4	2:33	2:35	Stone	2	3	0		0		2	2:40 (T); 2:48 (D)	0		2	0	2	2	0	0	0	0
09/11/2022	David	Session2	Session4D	Beginning	End	4	1	0:38	0:42	Shell	4		0		0		0		0		0	0	0	0	0	0	0	0
09/11/2022	David	Session2	Session4D	Beginning	End	4	2	1:14	1:17	Shell	3		0		0		0		0		0	0	0	0	0	0	0	0
09/11/2022	David	Session2	Session4D	Beginning	End	4	3	2:16	2:18	Shell	2		0		0		0		0		0	0	0	0	0	0	0	0
09/11/2022	David	Session2	Session4D	Beginning	End	4	4	2:46	2:49	Shell	3		0		0		0		0		0	0	0	0	0	0	0	0
09/11/2022	David	Session2	Session4D	Beginning	End	4	5	3:04	3:06	Shell	2		0		0		0		0		0	0	0	0	0	0	0	0
09/11/2022	David	Session2	Session4D	Beginning	End	4	6	3:26	3:31	Shell	5		0		0		0		0		0	0	0	0	0	0	0	0
09/11/2022	David	Session2	Session4D	Beginning	End	4	7	3:51	3:53	Shell	2		0		0		0		0		0	0	0	0	0	0	0	0
09/11/2022	David	Session2	Session4D	Beginning	End	4	8	4:09	4:16	Shell	7		0		0		0		0		0	0	0	0	0	0	0	0
09/11/2022	David	Session2	Session4D	Beginning	End	4	9	4:34	4:38	Stone	4	7	0		0		0		0		0	0	0	0	0	0	0	1
09/11/2022	David	Session2	Session4D	Beginning	End	5	1	0:27	0:29	Shell	2		0		0		0		0		0	0	0	0	0	0	0	0
09/11/2022	David	Session2	Session4D	Beginning	End	5	2	0:49	0:51	Stone	2	4	1	0:53 (tries to grab)	0		0		0		1	1	0	1	0	0	0	0
09/11/2022	David	Session2	Session4D	Beginning	End	6	1	0:35	0:44	Stone	9	3	0		0		0		0		0	0	0	0	0	0	0	0
10/11/2022	David	Session3	Session5D	Beginning	Beginning	1	1	0:29	0:42	Shell	13		0		0		0		0		0	0	0	0	0	0	0	0
10/11/2022	David	Session3	Session5D	Beginning	Beginning	1	2	1:01	1:03	Shell	2		0		0		0		0		0	0	0	0	0	0	0	0
10/11/2022	David	Session3	Session5D	Beginning	Beginning	1	3	1:16	1:19	Shell	3		0		0		0		0		0	0	0	0	0	0	0	0
10/11/2022	David	Session3	Session5D	Beginning	Beginning	1	4	1:33	1:35	Shell	2		0		0		0		0		0	0	0	0	0	0	0	0
10/11/2022	David	Session3	Session5D	Beginning	Beginning	1	5	2:20	2:21	Shell	1		0		0		0		0		0	0	0	0	0	0	0	0
10/11/2022	David	Session3	Session5D	Beginning	Beginning	1	6	2:51	2:53	Shell	2		0		0		0		0		0	0	0	0	0	0	0	0
10/11/2022	David	Session3	Session5D	Beginning	Beginning	1	7	3:08	3:10	Shell	2		0		0		0		0		0	0	0	0	0	0	0	0
10/11/2022	David	Session3	Session5D	Beginning	Beginning	1	8	3:28	3:30	Stone	2	23	0		0		0		0		0	0	0	0	0	0	0	0
10/11/2022	David	Session3	Session5D	Beginning	Beginning	2	1	0:47	0:54	Stone	7	9	1	1:03 (N)	0		0		0		1	1	0	1	0	0	0	0
10/11/2022	David	Session3	Session5D	Beginning	Beginning	3	1	0:32	0:33	Shell	1		0		0		0		0		0	0	0	0	0	0	0	0
10/11/2022	David	Session3	Session5D	Beginning	Beginning	3	2	0:57	0:59	Shell	2		0		0		0		0		0	0	0	0	0	0	0	0
10/11/2022	David	Session3	Session5D	Beginning	Beginning	3	3	1:36	1:37	Shell	1		0		0		0		0		0	0	0	0	0	0	0	0
10/11/2022	David	Session3	Session5D	Beginning	Beginning	3	4	1:51	1:56	Shell	5		0		0		0		0		0	0	0	0	0	0	0	0
10/11/2022	David	Session3	Session5D	Beginning	Beginning	3	5	2:10	2:13	Stone	3	6	0		0		1	2:27 (D)	0		1	0	1	1	0	0	0	0
10/11/2022	David	Session3	Session5D	Beginning	End	4	1	0:47	0:50	Stone	3	2	0		0		0		0		0	0	0	0	0	0	0	0
10/11/2022	David	Session3	Session5D	Beginning	End	5	1	0:41	0:43	Shell	2		0		0		0		0		0	0	0	0	0	0	0	0
10/11/2022	David	Session3	Session5D	Beginning	End	5	2	0:56	1:00	Shell	4		1	0:58 (N)	0		0		0		1	1	0	1	0	0	0	0
10/11/2022	David	Session3	Session5D	Beginning	End	5	3	1:20	1:22	Shell	2		0		0		0		0		0	0	0	0	0	0	0	0
10/11/2022	David	Session3	Session5D	Beginning	End	5	4	1:40	1:42	Shell	2		0		0		0		0		0	0	0	0	0	0	0	0
10/11/2022	David	Session3	Session5D	Beginning	End	5	5	1:58	2:02	Shell	4		1	1:59 (N)	0		0		0		1	1	0	1	0	0	0	0
10/11/2022	David	Session3	Session5D	Beginning	End	5	6	2:24	2:30	Shell	6		0		0		0		0		0	0	0	0	0	0	0	0
10/11/2022	David	Session3	Session5D	Beginning	End	5	7	2:41	2:44	Shell	3		0		0		0		0		0	0	0	0	0	0	0	0
10/11/2022	David	Session3	Session5D	Beginning	End	5	8	3:02	3:04	Shell	2		0		0		0		0		0	0	0	0	0	0	0	0
10/11/2022	David	Session3	Session5D	Beginning	End	5	9	3:26	3:28	Shell	2		0		0		0		0		0	0	0	0	0	0	0	0
10/11/2022	David	Session3	Session5D	Beginning	End	5	10	3:42	3:48	Shell	6		0		0		0		0		0	0	0	0	0	0	0	0
10/11/2022	David	Session3	Session5D	Beginning	End	5	11	4:02	4:04	Shell	2		0		0		0		0		0	0	0	0	0	0	0	0
10/11/2022	David	Session3	Session5D	Beginning	End	5	12	4:21	4:23	Shell	2		0		0		0		0		0	0	0	0	0	0	0	0
10/11/2022	David	Session3	Session5D	Beginning	End	5	13	4:32	4:34	Shell	2		0		0		0		0		0	0	0	0	0	0	0	0
10/11/2022	David	Session3	Session5D	Beginning	End	5	14	5:01	5:04	Stone	3	2	0		0		0		0		0	0	0	0	0	0	0	0
10/11/2022	David	Session3	Session5D	Beginning	End	6	1	0:43	0:47	Shell	4		0		0		0		0		0	0	0	0	0	0	0	0
10/11/2022	David	Session3	Session5D	Beginning	End	6	2	1:03	1:12	Shell	9		0		0		0		0		0	0	0	0	0	0	0	0
10/11/2022	David	Session3	Session5D	Beginning	End	6	3	1:28	1:31	Shell	3		0		0		0		0		0	0	0	0	0	0	0	0
10/11/2022	David	Session3	Session5D	Beginning	End	6	4	1:40	1:44	Stone	4	2	0		0		5	1:50 (C); 2:12 (N); 2:18 (C); 2:03; 2:36 (Spits sand)	0		5	0	5	5	0	0	0	1
10/11/2022	David	Session4	Session6D	End	Beginning	1	1	0:32	0:38	Shell	6		1	0:33 (N)	0		0		0		1	1	0	1	0	0	0	0
10/11/2022	David	Session4	Session6D	End	Beginning	1	2	1:00	1:15	Shell	15		1	1:05 (N)	0		0		0		1	1	0	1	0	0	0	0
10/11/2022	David	Session4	Session6D	End	Beginning	1	3	1:30	1:32	Shell	2		0		0		0		0		0	0	0	0	0	0	0	0
10/11/2022	David	Session4	Session6D	End	Beginning	1	4	1:44	1:47	Shell	3		0		0		0		0		0	0	0	0	0	0	0	0
10/11/2022	David	Session4	Session6D	End	Beginning	1	5	2:03	2:07	Shell	4		0		0		0		0		0	0	0	0	0	0	0	0
10/11/2022	David	Session4	Session6D	End	Beginning	1	6	2:23	2:27	Shell	4		0		0		0		0		0	0	0	0	0	0	0	0
10/11/2022	David	Session4	Session6D	End	Beginning	1	7	2:55	2:58	Shell	3		0		0		0		0		0	0	0	0	0	0	0	0
10/11/2022	David	Session4	Session6D	End	Beginning	1	8	3:16	3:18	Shell	2		0		0		0		0		0	0	0	0	0	0	0	0
10/11/2022	David	Session4	Session6D	End	Beginning	1	9	3:31	3:33	Stone	2	5	1	3:36 (tries to grab)	0		1	4:01 T)	0		2	1	1	2	0	0	0	0
10/11/2022	David	Session4	Session6D	End	Beginning	2	1	0:28	0:30	Shell	2		0		0		0		0		0	0	0	0	0	0	0	0
10/11/2022	David	Session4	Session6D	End	Beginning	2	2	0:42	0:45	Shell	3		0		0		0		0		0	0	0	0	0	0	0	0
10/11/2022	David	Session4	Session6D	End	Beginning	2	3	0:59	1:02	Shell	3		0		0		0		0		0	0	0	0	0	0	0	0
10/11/2022	David	Session4	Session6D	End	Beginning	2	4	1:23	1:26	Shell	3		0		0		0		0		0	0	0	0	0	0	0	0
10/11/2022	David	Session4	Session6D	End	Beginning	2	5	1:40	1:42	Shell	2		0		0		0		0		0	0	0	0	0	0	0	0
10/11/2022	David	Session4	Session6D	End	Beginning	2	6	2:07	2:09	Shell	2		0		0		0		0		0	0	0	0	0	0	0	0
10/11/2022	David	Session4	Session6D	End	Beginning	2	7	2:20	2:22	Shell	2		0		0		0		0		0	0	0	0	0	0	0	0
10/11/2022	David	Session4	Session6D	End	Beginning	2	8	2:34	2:36	Stone	2	3	0		0		1	2:54 (N)	0		1	0	1	1	0	0	0	0
10/11/2022	David	Session4	Session6D	End	Beginning	3	1	0:38	0:40	Shell	2		0		0		0		0		0	0	0	0	0	0	0	0
10/11/2022	David	Session4	Session6D	End	Beginning	3	2	0:57	0:59	Shell	2		0		0		0		0		0	0	0	0	0	0	0	0
10/11/2022	David	Session4	Session6D	End	Beginning	3	3	1:30	1:32	Shell	2		0		0		0		0		0	0	0	0	0	0	0	0
10/11/2022	David	Session4	Session6D	End	Beginning	3	4	1:52	2:00	Shell	8		0		0		0		0		0	0	0	0	0	0	0	0
10/11/2022	David	Session4	Session6D	End	Beginning	3	5	2:31	2:32	Shell	1		0		0		0		0		0	0	0	0	0	0	0	0
10/11/2022	David	Session4	Session6D	End	Beginning	3	6	2:49	2:50	Shell	1		0		0		0		0		0	0	0	0	0	0	0	0
10/11/2022	David	Session4	Session6D	End	Beginning	3	7	3:10	3:20	Shell	10		0		0		0		0		0	0	0	0	0	0	0	0
10/11/2022	David	Session4	Session6D	End	Beginning	3	8	3:39	3:41	Shell	2		0		0		0		0		0	0	0	0	0	0	0	0
10/11/2022	David	Session4	Session6D	End	Beginning	3	9	3:57	3:59	Stone	2	4	0		0		0		0		0	0	0	0	0	0	0	0
10/11/2022	David	Session4	Session6D	End	End	4	1	0:31	0:32	Shell	1		0		0		0		0		0	0	0	0	0	0	0	0
10/11/2022	David	Session4	Session6D	End	End	4	2	0:51	0:53	Shell	2		0		0		0		0		0	0	0	0	0	0	0	0
10/11/2022	David	Session4	Session6D	End	End	4	3	1:16	1:18	Shell	2		0		0		0		0		0	0	0	0	0	0	0	0
10/11/2022	David	Session4	Session6D	End	End	4	4	1:35	1:37	Stone	2	3	0		0		2	1:42 (N); 2:16 (D)	0		2	0	2	2	0	0	0	0
10/11/2022	David	Session4	Session6D	End	End	5	1	0:49	0:51	Stone	2	2	0		0		1	1:06 (N)	0		1	0	1	1	0	0	0	1
10/11/2022	David	Session4	Session6D	End	End	6	1	0:36	0:37	Shell	1		0		0		0		0		0	0	0	0	0	0	0	0
10/11/2022	David	Session4	Session6D	End	End	6	2	1:08	1:11	Stone	3	2	0		0		0		0		0	0	0	0	0	0	0	0
11/11/2022	David	Session5	Session7D	End	Beginning	1	1	0:28	0:32	Shell	4		1	0:30 (N)	0		0		0		1	1	0	1	0	0	0	0
11/11/2022	David	Session5	Session7D	End	Beginning	1	2	1:05	1:06	Shell	1		0		0		0		0		0	0	0	0	0	0	0	0
11/11/2022	David	Session5	Session7D	End	Beginning	1	3	1:21	1:24	Shell	3		0		0		0		0		0	0	0	0	0	0	0	0
11/11/2022	David	Session5	Session7D	End	Beginning	1	4	1:53	1:55	Shell	2		0		0		0		0		0	0	0	0	0	0	0	0
11/11/2022	David	Session5	Session7D	End	Beginning	1	5	2:15	2:17	Shell	2		0		0		0		0		0	0	0	0	0	0	0	0
11/11/2022	David	Session5	Session7D	End	Beginning	1	6	2:36	2:38	Shell	2		0		0		0		0		0	0	0	0	0	0	0	0
11/11/2022	David	Session5	Session7D	End	Beginning	1	7	2:52	3:08	Stone	14	2	1	3:06 (N)	0		1	3:14 (N + Spits waste)	0		2	1	1	2	0	1	0	1
11/11/2022	David	Session5	Session7D	End	Beginning	2	1	0:57	0:59	Shell	2		0		0		0		0		0	0	0	0	0	0	0	0
11/11/2022	David	Session5	Session7D	End	Beginning	2	2	1:32	1:34	Stone	2	2	0		0		0		0		0	0	0	0	0	0	0	1
11/11/2022	David	Session5	Session7D	End	Beginning	3	1	0:32	0:34	Shell	2		0		0		0		0		0	0	0	0	0	0	0	0
11/11/2022	David	Session5	Session7D	End	Beginning	3	2	0:58	0:59	Shell	1		0		0		0		0		0	0	0	0	0	0	0	0
11/11/2022	David	Session5	Session7D	End	Beginning	3	3	1:25	1:27	Shell	2		0		0		0		0		0	0	0	0	0	0	0	0
11/11/2022	David	Session5	Session7D	End	Beginning	3	4	1:55	1:57	Shell	2		0		0		0		0		0	0	0	0	0	0	0	0
11/11/2022	David	Session5	Session7D	End	Beginning	3	5	2:18	2:20	Shell	2		0		0		0		0		0	0	0	0	0	0	0	0
11/11/2022	David	Session5	Session7D	End	Beginning	3	6	2:40	2:42	Shell	2		0		0		0		0		0	0	0	0	0	0	0	0
11/11/2022	David	Session5	Session7D	End	Beginning	3	7	3:02	3:03	Shell	1		0		0		0		0		0	0	0	0	0	0	0	0
11/11/2022	David	Session5	Session7D	End	Beginning	3	8	3:22	3:24	Shell	2		0		0		0		0		0	0	0	0	0	0	0	0
11/11/2022	David	Session5	Session7D	End	Beginning	3	9	3:51	3:53	Shell	2		0		0		0		0		0	0	0	0	0	0	0	0
11/11/2022	David	Session5	Session7D	End	Beginning	3	10	4:22	4:24	Shell	2		0		0		0		0		0	0	0	0	0	0	0	0
11/11/2022	David	Session5	Session7D	End	Beginning	3	11	4:42	4:44	Shell	2		0		0		0		0		0	0	0	0	0	0	0	0
11/11/2022	David	Session5	Session7D	End	Beginning	3	12	5:08	5:10	Shell	2		0		0		0		0		0	0	0	0	0	0	0	0
11/11/2022	David	Session5	Session7D	End	Beginning	3	13	5:21	5:24	Shell	3		0		0		0		0		0	0	0	0	0	0	0	0
11/11/2022	David	Session5	Session7D	End	Beginning	3	14	5:43	5:45	Shell	2		0		0		0		0		0	0	0	0	0	0	0	0
11/11/2022	David	Session5	Session7D	End	Beginning	3	15	6:07	6:08	Shell	1		0		0		0		0		0	0	0	0	0	0	0	0
11/11/2022	David	Session5	Session7D	End	Beginning	3	16	6:35	6:36	Shell	1		0		0		0		0		0	0	1	0	0	0	0	0
11/11/2022	David	Session5	Session7D	End	Beginning	3	17	7:14	7:16	Shell	2		0		0		0		0		0	0	#REF!	0	0	0	0	0
11/11/2022	David	Session5	Session7D	End	Beginning	3	18	7:26	7:28	Shell	2		0		0		0		0		0	0	#REF!	0	0	0	0	0
11/11/2022	David	Session5	Session7D	End	Beginning	3	19	7:45	7:46	Shell	1		0		0		0		0		0	0	#REF!	0	0	0	0	0
11/11/2022	David	Session5	Session7D	End	End	4	1	0:47	0:49	Shell	2		0		0		0		0		0	0	#REF!	0	0	0	0	0
11/11/2022	David	Session5	Session7D	End	End	4	2	1:02	1:04	Shell	2		0		0		0		0		0	0	#REF!	0	0	0	0	0
11/11/2022	David	Session5	Session7D	End	End	4	3	1:22	1:24	Shell	2		0		0		0		0		0	0	#REF!	0	0	0	0	0
11/11/2022	David	Session5	Session7D	End	End	4	4	1:43	1:46	Shell	3		0		0		0		0		0	0	#REF!	0	0	0	0	0
11/11/2022	David	Session5	Session7D	End	End	4	5	2:26	2:30	Shell	4		1	2:25 (Tries to grab)	0		0		0		1	1	#REF!	1	0	0	0	0
11/11/2022	David	Session5	Session7D	End	End	4	6	2:48	2:50	Stone	2	5	0		0		0		0		0	0	#REF!	0	0	0	0	0
11/11/2022	David	Session5	Session7D	End	End	5	1	0:38	0:41	Shell	3		0		0		0		0		0	0	#REF!	0	0	0	0	0
11/11/2022	David	Session5	Session7D	End	End	5	2	1:05	1:08	Stone	3	3	1	1:06 (N)	0		0		0		1	1	#REF!	1	0	1	0	0
11/11/2022	David	Session5	Session7D	End	End	6	1	0:37	0:40	Shell	3		0		0		0		0		0	0	#REF!	0	0	0	0	0
11/11/2022	David	Session5	Session7D	End	End	6	2	1:09	1:12	Shell	3		0		0		0		0		0	0	#REF!	0	0	0	0	0
11/11/2022	David	Session5	Session7D	End	End	6	3	1:30	1:38	Shell	8		0		0		0		0		0	0	#REF!	0	0	0	0	0
11/11/2022	David	Session5	Session7D	End	End	6	4	1:57	1:59	Shell	2		0		0		0		0		0	0	#REF!	0	0	0	0	0
11/11/2022	David	Session5	Session7D	End	End	6	5	2:22	2:24	Shell	2		0		0		0		0		0	0	#REF!	0	0	0	0	0
11/11/2022	David	Session5	Session7D	End	End	6	6	2:38	2:52	Shell	14		0		0		0		0		0	0	#REF!	0	0	0	0	0
11/11/2022	David	Session5	Session7D	End	End	6	7	3:12	3:13	Stone	1	3	0		0		1	3:44 (N)	1	3:55 (N)	2	0	#REF!	1	1	0	0	0
09/11/2022	Marc	Session1	Session2M	Beginning	Beginning	1	1	0:42	1:06	Shell	24		1	0:52 (T)	0		0		0		1	1	0	1	0	0	0	0
09/11/2022	Marc	Session1	Session2M	Beginning	Beginning	1	2	1:29	1:31	Shell	2		0		0		0		0		0	0	0	0	0	0	0	0
09/11/2022	Marc	Session1	Session2M	Beginning	Beginning	1	3	1:56	2:01	Shell	5		0		0		0		0		0	0	0	0	0	0	0	0
09/11/2022	Marc	Session1	Session2M	Beginning	Beginning	1	4	2:22	2:26	Shell	4		0		0		0		0		0	0	0	0	0	0	0	0
09/11/2022	Marc	Session1	Session2M	Beginning	Beginning	1	5	2:45	2:53	Shell	8		2	2:47; 2:50 (N)	0		0		0		2	2	0	2	0	0	0	0
09/11/2022	Marc	Session1	Session2M	Beginning	Beginning	1	6	3:16	3:19	Shell	3		0		0		0		0		0	0	0	0	0	0	0	0
09/11/2022	Marc	Session1	Session2M	Beginning	Beginning	1	7	4:01	4:04	Shell	3		0		0		0		0		0	0	0	0	0	0	0	0
09/11/2022	Marc	Session1	Session2M	Beginning	Beginning	1	8	4:24	4:30	Shell	6		1	4:28 (N)	0		0		0		1	1	0	1	0	0	0	0
09/11/2022	Marc	Session1	Session2M	Beginning	Beginning	1	9	4:49	4:54	Shell	5		1	4:52 (Tries to grab)	0		0		0		1	1	0	1	0	0	0	0
09/11/2022	Marc	Session1	Session2M	Beginning	Beginning	1	10	5:18	5:20	Stone	2	7	0		0		0		0		0	0	0	0	0	0	0	0
09/11/2022	Marc	Session1	Session2M	Beginning	Beginning	2	1	0:40	0:42	Shell	2		0		0		0		0		0	0	0	0	0	0	0	0
09/11/2022	Marc	Session1	Session2M	Beginning	Beginning	2	2	0:59	1:02	Shell	3		0		0		0		0		0	0	0	0	0	0	0	0
09/11/2022	Marc	Session1	Session2M	Beginning	Beginning	2	3	1:18	1:20	Shell	2		0		0		0		0		0	0	0	0	0	0	0	0
09/11/2022	Marc	Session1	Session2M	Beginning	Beginning	2	4	1:45	1:47	Shell	2		0		0		0		0		0	0	0	0	0	0	0	0
09/11/2022	Marc	Session1	Session2M	Beginning	Beginning	2	5	2:14	2:16	Shell	2		0		0		1	2:18 (T)	0		1	0	2	1	0	0	0	0
09/11/2022	Marc	Session1	Session2M	Beginning	Beginning	2	6	2:37	2:41	Shell	4		1	2:38 (N)	0		0		0		1	1	0	1	0	0	0	0
09/11/2022	Marc	Session1	Session2M	Beginning	Beginning	2	7	3:15	3:18	Shell	3		0		0		0		0		0	0	0	0	0	0	0	0
09/11/2022	Marc	Session1	Session2M	Beginning	Beginning	2	8	3:43	3:45	Shell	2		0		0		0		0		0	0	0	0	0	0	0	0
09/11/2022	Marc	Session1	Session2M	Beginning	Beginning	2	9	4:05	4:08	Shell	3		0		0		0		0		0	0	0	0	0	0	0	0
09/11/2022	Marc	Session1	Session2M	Beginning	Beginning	2	10	4:29	4:31	Shell	2		0		0		0		0		0	0	0	0	0	0	0	0
09/11/2022	Marc	Session1	Session2M	Beginning	Beginning	2	11	4:51	4:53	Shell	2		0		0		0		0		0	0	0	0	0	0	0	0
09/11/2022	Marc	Session1	Session2M	Beginning	Beginning	2	12	5:15	5:29	Shell	14		0		0		0		0		0	0	0	0	0	0	0	0
09/11/2022	Marc	Session1	Session2M	Beginning	Beginning	2	13	6:00	6:04	Shell	4		0		0		0		0		0	0	0	0	0	0	0	0
09/11/2022	Marc	Session1	Session2M	Beginning	Beginning	2	14	6:24	6:28	Stone	4	3	0		0		0		0		0	0	0	0	0	0	0	0
09/11/2022	Marc	Session1	Session2M	Beginning	Beginning	3	1	0:41	0:44	Shell	3		0		0		0		0		0	0	0	0	0	0	0	0
09/11/2022	Marc	Session1	Session2M	Beginning	Beginning	3	2	1:15	1:19	Stone	4	2	0		0		1	1:52 (D)	0		1	0	1	1	0	0	0	0
09/11/2022	Marc	Session1	Session2M	Beginning	End	4	1	0:38	0:40	Stone	2	3	0		0		0		0		0	0	0	0	0	0	0	0
09/11/2022	Marc	Session1	Session2M	Beginning	End	5	1	0:43	0:47	Shell	4		1	0:45 (N)	0		0		0		1	1	0	1	0	0	0	0
09/11/2022	Marc	Session1	Session2M	Beginning	End	5	2	1:11	1:16	Shell	5		0		0		0		0		0	0	0	0	0	0	0	0
09/11/2022	Marc	Session1	Session2M	Beginning	End	5	3	1:36	1:38	Stone	2	2	0		0		2	1:42 (N); 1:44 (D)	0		2	0	2	2	0	0	0	0
09/11/2022	Marc	Session1	Session2M	Beginning	End	6	1	0:41	0:44	Shell	3		0		0		0		0		0	0	1	0	0	0	0	0
09/11/2022	Marc	Session1	Session2M	Beginning	End	6	2	1:08	1:09	Shell	1		0		0		0		0		0	0	0	0	0	0	0	0
09/11/2022	Marc	Session1	Session2M	Beginning	End	6	3	1:37	1:39	Stone	2	59	0		0		1	2:40 (N)	1	1:41 (D)	2	0	1	1	1	0	0	0
10/11/2022	Marc	Session2	Session3M	Beginning	Beginning	1	1	0:28	0:30	Shell	2		0		0		0		0		0	0	0	0	0	0	0	0
10/11/2022	Marc	Session2	Session3M	Beginning	Beginning	1	2	0:48	0:50	Shell	2		0		0		0		0		0	0	0	0	0	0	0	0
10/11/2022	Marc	Session2	Session3M	Beginning	Beginning	1	3	1:15	1:17	Shell	2		0		0		0		0		0	0	0	0	0	0	0	0
10/11/2022	Marc	Session2	Session3M	Beginning	Beginning	1	4	1:43	1:45	Shell	2		0		0		0		0		0	0	0	0	0	0	0	0
10/11/2022	Marc	Session2	Session3M	Beginning	Beginning	1	5	1:59	2:04	Shell	5		0		0		0		0		0	0	0	0	0	0	0	0
10/11/2022	Marc	Session2	Session3M	Beginning	Beginning	1	6	2:17	2:20	Shell	3		0		0		0		0		0	0	0	0	0	0	0	0
10/11/2022	Marc	Session2	Session3M	Beginning	Beginning	1	7	2:33	2:34	Stone	1	3	0		0		0		0		0	0	0	0	0	0	0	0
10/11/2022	Marc	Session2	Session3M	Beginning	Beginning	2	1	0:41	0:42	Shell	1		0		0		0		0		0	0	0	0	0	0	0	0
10/11/2022	Marc	Session2	Session3M	Beginning	Beginning	2	2	1:04	1:06	Shell	2		0		0		0		0		0	0	0	0	0	0	0	0
10/11/2022	Marc	Session2	Session3M	Beginning	Beginning	2	3	1:20	1:25	Shell	5		1	1:23 (Grabs and drops)	0		0		0		1	1	0	1	0	0	0	0
10/11/2022	Marc	Session2	Session3M	Beginning	Beginning	2	4	1:38	1:43	Shell	5		0		0		0		0		0	0	0	0	0	0	0	0
10/11/2022	Marc	Session2	Session3M	Beginning	Beginning	2	5	2:02	2:04	Shell	2		0		0		0		0		0	0	0	0	0	0	0	0
10/11/2022	Marc	Session2	Session3M	Beginning	Beginning	2	6	2:30	2:32	Shell	2		0		0		0		0		0	0	0	0	0	0	0	0
10/11/2022	Marc	Session2	Session3M	Beginning	Beginning	2	7	2:46	2:48	Shell	2		0		0		0		0		0	0	0	0	0	0	0	0
10/11/2022	Marc	Session2	Session3M	Beginning	Beginning	2	8	3:02	3:04	Shell	2		0		0		0		0		0	0	0	0	0	0	0	0
10/11/2022	Marc	Session2	Session3M	Beginning	Beginning	2	9	3:17	3:19	Stone	2	2	0		0		0		1	3:48 (Spits sand)	1	0	0	0	1	0	0	1
10/11/2022	Marc	Session2	Session3M	Beginning	Beginning	3	1	0:34	0:37	Shell	3		0		0		0		0		0	0	0	0	0	0	0	0
10/11/2022	Marc	Session2	Session3M	Beginning	Beginning	3	2	0:54	0:57	Shell	3		0		0		0		0		0	0	0	0	0	0	0	0
10/11/2022	Marc	Session2	Session3M	Beginning	Beginning	3	3	1:12	1:16	Shell	4		1	1:14 (N)	0		0		0		1	1	0	1	0	0	0	0
10/11/2022	Marc	Session2	Session3M	Beginning	Beginning	3	4	1:40	1:42	Stone	2	4	0		0		2	1:49 (D); 2:24 (C)	0		2	0	2	2	0	0	0	0
10/11/2022	Marc	Session2	Session3M	Beginning	End	4	1	0:49	0:50	Shell	1		0		0		0		0		0	0	0	0	0	0	0	0
10/11/2022	Marc	Session2	Session3M	Beginning	End	4	2	1:12	1:14	Shell	2		0		0		0		0		0	0	0	0	0	0	0	0
10/11/2022	Marc	Session2	Session3M	Beginning	End	4	3	1:36	1:37	Shell	1		0		0		0		0		0	0	0	0	0	0	0	0
10/11/2022	Marc	Session2	Session3M	Beginning	End	4	4	2:03	2:12	Shell	9		0		0		0		0		0	0	0	0	0	0	0	0
10/11/2022	Marc	Session2	Session3M	Beginning	End	4	5	2:50	2:56	Shell	6		0		0		0		0		0	0	0	0	0	0	0	0
10/11/2022	Marc	Session2	Session3M	Beginning	End	4	6	3:18	3:27	Shell	9		0		0		0		0		0	0	0	0	0	0	0	0
10/11/2022	Marc	Session2	Session3M	Beginning	End	4	7	3:44	3:47	Shell	3		0		0		0		0		0	0	0	0	0	0	0	0
10/11/2022	Marc	Session2	Session3M	Beginning	End	4	8	4:18	4:20	Shell	2		0		0		0		0		0	0	0	0	0	0	0	0
10/11/2022	Marc	Session2	Session3M	Beginning	End	4	9	4:40	4:47	Shell	7		0		0		0		0		0	0	0	0	0	0	0	0
10/11/2022	Marc	Session2	Session3M	Beginning	End	4	10	5:01	5:14	Shell	13		2	5:03; 5:05 (N)	0		0		0		2	2	0	2	0	0	0	0
10/11/2022	Marc	Session2	Session3M	Beginning	End	4	11	5:39	5:42	Stone	3	2	0		0		0		0		0	0	0	0	0	0	0	0
10/11/2022	Marc	Session2	Session3M	Beginning	End	5	1	0:28	0:38	Shell	10		0		0		0		0		0	0	0	0	0	0	0	0
10/11/2022	Marc	Session2	Session3M	Beginning	End	5	2	0:58	1:00	Shell	2		0		0		0		0		0	0	0	0	0	0	0	0
10/11/2022	Marc	Session2	Session3M	Beginning	End	5	3	1:21	1:22	Shell	1		0		0		0		0		0	0	0	0	0	0	0	0
10/11/2022	Marc	Session2	Session3M	Beginning	End	5	4	1:39	1:57	Shell	18		2	1:42 (N); 1:46 (T)	0		0		0		2	2	0	2	0	0	0	0
10/11/2022	Marc	Session2	Session3M	Beginning	End	5	5	2:13	2:15	Shell	2		0		0		0		0		0	0	0	0	0	0	0	0
10/11/2022	Marc	Session2	Session3M	Beginning	End	5	6	2:36	2:38	Shell	2		0		0		0		0		0	0	0	0	0	0	0	0
10/11/2022	Marc	Session2	Session3M	Beginning	End	5	7	2:59	3:02	Shell	3		0		0		0		0		0	0	0	0	0	0	0	0
10/11/2022	Marc	Session2	Session3M	Beginning	End	5	8	3:20	3:23	Stone	3	10	0		0		0		0		0	0	0	0	0	0	0	0
10/11/2022	Marc	Session2	Session3M	Beginning	End	6	1	0:34	0:36	Stone	2	4	0		0		1	1:16 (D)	0		1	0	1	1	0	0	0	0
11/11/2022	Marc	Session3	Session4M	Beginning	Beginning	1	1	0:40	0:55	Stone	15	12	1	0:52 (N)	1	0:43 (T)	0		0		2	2	0	1	1	1	0	0
11/11/2022	Marc	Session3	Session4M	Beginning	Beginning	2	1	0:36	0:38	Stone	2	7	1	0:43 (Grabs and drops)	0		0		0		1	1	0	1	0	0	0	0
11/11/2022	Marc	Session3	Session4M	Beginning	Beginning	3	1	0:47	0:49	Shell	2		0		0		0		0		0	0	0	0	0	0	0	0
11/11/2022	Marc	Session3	Session4M	Beginning	Beginning	3	2	1:07	1:12	Shell	5		0		0		0		0		0	0	0	0	0	0	0	0
11/11/2022	Marc	Session3	Session4M	Beginning	Beginning	3	3	1:30	1:42	Shell	12		0		0		0		0		0	0	0	0	0	0	0	0
11/11/2022	Marc	Session3	Session4M	Beginning	Beginning	3	4	2:00	2:03	Shell	3		0		0		0		0		0	0	0	0	0	0	0	0
11/11/2022	Marc	Session3	Session4M	Beginning	Beginning	3	5	2:27	2:29	Shell	2		0		0		0		0		0	0	0	0	0	0	0	0
11/11/2022	Marc	Session3	Session4M	Beginning	Beginning	3	6	2:51	3:09	Shell	18		0		0		0		0		0	0	0	0	0	0	0	0
11/11/2022	Marc	Session3	Session4M	Beginning	Beginning	3	7	3:27	3:29	Stone	2	6	0		0		0		0		0	0	0	0	0	0	0	0
11/11/2022	Marc	Session3	Session4M	Beginning	End	4	1	0:52	0:54	Shell	2		0		0		0		0		0	0	0	0	0	0	0	0
11/11/2022	Marc	Session3	Session4M	Beginning	End	4	2	1:30	1:32	Shell	2		0		0		0		0		0	0	0	0	0	0	0	0
11/11/2022	Marc	Session3	Session4M	Beginning	End	4	3	1:43	1:46	Shell	3		0		0		0		0		0	0	0	0	0	0	0	0
11/11/2022	Marc	Session3	Session4M	Beginning	End	4	4	2:05	2:07	Shell	2		0		0		0		0		0	0	0	0	0	0	0	0
11/11/2022	Marc	Session3	Session4M	Beginning	End	4	5	2:25	2:27	Shell	2		0		0		0		0		0	0	0	0	0	0	0	0
11/11/2022	Marc	Session3	Session4M	Beginning	End	4	6	2:45	2:47	Stone	2	8	0		0		0		0		0	0	0	0	0	0	0	0
11/11/2022	Marc	Session3	Session4M	Beginning	End	5	1	0:44	0:45	Shell	1		0		0		0		0		0	0	0	0	0	0	0	0
11/11/2022	Marc	Session3	Session4M	Beginning	End	5	2	1:00	1:01	Shell	1		0		0		0		0		0	0	0	0	0	0	0	0
11/11/2022	Marc	Session3	Session4M	Beginning	End	5	3	1:15	1:22	Shell	7		0		0		0		0		0	0	0	0	0	0	0	0
11/11/2022	Marc	Session3	Session4M	Beginning	End	5	4	1:45	1:47	Shell	2		0		0		0		0		0	0	0	0	0	0	0	0
11/11/2022	Marc	Session3	Session4M	Beginning	End	5	5	2:02	2:04	Shell	2		0		0		0		0		0	0	0	0	0	0	0	0
11/11/2022	Marc	Session3	Session4M	Beginning	End	5	6	2:19	2:27	Stone	8	5	0		0		1	2:47 (C)	0		1	0	1	1	0	0	0	0
11/11/2022	Marc	Session3	Session4M	Beginning	End	6	1	0:34	0:36	Shell	2		0		0		0		0		0	0	0	0	0	0	0	0
11/11/2022	Marc	Session3	Session4M	Beginning	End	6	2	0:50	0:52	Shell	2		0		0		0		0		0	0	0	0	0	0	0	0
11/11/2022	Marc	Session3	Session4M	Beginning	End	6	3	1:05	1:07	Shell	2		0		0		0		0		0	0	0	0	0	0	0	0
11/11/2022	Marc	Session3	Session4M	Beginning	End	6	4	1:32	1:34	Shell	2		0		0		0		0		0	0	0	0	0	0	0	0
11/11/2022	Marc	Session3	Session4M	Beginning	End	6	5	2:00	2:03	Shell	3		0		0		0		0		0	0	0	0	0	0	0	0
11/11/2022	Marc	Session3	Session4M	Beginning	End	6	6	2:23	2:25	Shell	2		0		0		0		0		0	0	0	0	0	0	0	0
11/11/2022	Marc	Session3	Session4M	Beginning	End	6	7	2:40	2:42	Shell	2		0		0		0		0		0	0	0	0	0	0	0	0
11/11/2022	Marc	Session3	Session4M	Beginning	End	6	8	3:04	3:06	Shell	2		0		0		0		0		0	0	0	0	0	0	0	0
11/11/2022	Marc	Session3	Session4M	Beginning	End	6	9	3:26	3:27	Stone	1	4	0		0		0		0		0	0	0	0	0	0	0	0
12/11/2022	Marc	Session4	Session5M	End	Beginning	1	1	0:47	0:55	Shell	8		1	0:50 (N)	0		0		0		1	1	0	1	0	0	0	0
12/11/2022	Marc	Session4	Session5M	End	Beginning	1	2	1:18	1:32	Shell	14		1	1:22 (N)	0		0		0		1	1	0	1	0	0	0	0
12/11/2022	Marc	Session4	Session5M	End	Beginning	1	3	1:53	2:06	Stone	13	7	0		0		0		0		0	0	0	0	0	0	0	0
12/11/2022	Marc	Session4	Session5M	End	Beginning	2	1	0:52	0:54	Shell	2		0		0		0		0		0	0	0	0	0	0	0	0
12/11/2022	Marc	Session4	Session5M	End	Beginning	2	2	1:24	1:37	Shell	13		1	1:35 (N)	0		0		0		1	1	0	1	0	0	0	0
12/11/2022	Marc	Session4	Session5M	End	Beginning	2	3	1:56	1:58	Shell	2		0		0		0		0		0	0	0	0	0	0	0	0
12/11/2022	Marc	Session4	Session5M	End	Beginning	2	4	2:12	2:14	Shell	2		0		0		0		0		0	0	0	0	0	0	0	0
12/11/2022	Marc	Session4	Session5M	End	Beginning	2	5	2:31	2:33	Shell	2		0		0		0		0		0	0	0	0	0	0	0	0
12/11/2022	Marc	Session4	Session5M	End	Beginning	2	6	2:54	2:58	Stone	4	7	0		0		1	3:37 (Push)	0		1	0	1	1	0	0	0	0
12/11/2022	Marc	Session4	Session5M	End	Beginning	3	1	0:36	0:39	Shell	3		0		0		0		0		0	0	0	0	0	0	0	0
12/11/2022	Marc	Session4	Session5M	End	Beginning	3	2	0:53	0:55	Shell	2		0		0		0		0		0	0	0	0	0	0	0	0
12/11/2022	Marc	Session4	Session5M	End	Beginning	3	3	1:10	1:20	Shell	10		0		0		0		0		0	0	0	0	0	0	0	0
12/11/2022	Marc	Session4	Session5M	End	Beginning	3	4	1:34	1:36	Shell	2		0		0		0		0		0	0	0	0	0	0	0	0
12/11/2022	Marc	Session4	Session5M	End	Beginning	3	5	2:03	2:05	Shell	2		0		0		0		0		0	0	0	0	0	0	0	0
12/11/2022	Marc	Session4	Session5M	End	Beginning	3	6	2:20	2:21	Shell	1		0		0		0		0		0	0	0	0	0	0	0	0
12/11/2022	Marc	Session4	Session5M	End	Beginning	3	7	2:46	2:48	Shell	2		0		0		0		0		0	0	0	0	0	0	0	0
12/11/2022	Marc	Session4	Session5M	End	Beginning	3	8	3:08	3:10	Shell	2		0		0		0		0		0	0	0	0	0	0	0	0
12/11/2022	Marc	Session4	Session5M	End	Beginning	3	9	3:35	3:36	Shell	1		0		0		0		0		0	0	0	0	0	0	0	0
12/11/2022	Marc	Session4	Session5M	End	Beginning	3	10	4:19	4:21	Shell	2		0		0		0		0		0	0	0	0	0	0	0	0
12/11/2022	Marc	Session4	Session5M	End	Beginning	3	11	4:36	4:38	Shell	2		0		0		0		0		0	0	0	0	0	0	0	0
12/11/2022	Marc	Session4	Session5M	End	Beginning	3	12	4:51	4:54	Shell	3		0		0		0		0		0	0	0	0	0	0	0	0
12/11/2022	Marc	Session4	Session5M	End	Beginning	3	13	5:12	5:14	Stone	2	4	0		0		1	5:51 (N)	0		1	0	1	1	0	0	0	0
12/11/2022	Marc	Session4	Session5M	End	End	4	1	0:22	0:24	Shell	2		0		0		0		0		0	0	0	0	0	0	0	0
12/11/2022	Marc	Session4	Session5M	End	End	4	2	0:47	0:49	Shell	2		0		0		0		0		0	0	1	0	0	0	0	0
12/11/2022	Marc	Session4	Session5M	End	End	4	3	1:05	1:07	Shell	2		0		0		0		0		0	0	0	0	0	0	0	0
12/11/2022	Marc	Session4	Session5M	End	End	4	4	1:35	1:37	Shell	2		0		0		0		0		0	0	0	0	0	0	0	0
12/11/2022	Marc	Session4	Session5M	End	End	4	5	1:51	1:53	Shell	2		0		0		0		0		0	0	0	0	0	0	0	0
12/11/2022	Marc	Session4	Session5M	End	End	4	6	2:06	2:08	Shell	2		0		0		0		0		0	0	0	0	0	0	0	0
12/11/2022	Marc	Session4	Session5M	End	End	4	7	2:24	2:25	Shell	1		0		0		0		0		0	0	0	0	0	0	0	0
12/11/2022	Marc	Session4	Session5M	End	End	4	8	2:52	2:54	Shell	2		0		0		0		0		0	0	0	0	0	0	0	0
12/11/2022	Marc	Session4	Session5M	End	End	4	9	3:13	3:15	Shell	2		0		0		0		0		0	0	0	0	0	0	0	0
12/11/2022	Marc	Session4	Session5M	End	End	4	10	3:41	3:45	Stone	4	3	1	3:43 (N)	0		0		0		1	1	0	1	0	1	0	0
12/11/2022	Marc	Session4	Session5M	End	End	5	1	0:26	0:28	Shell	2		0		0		0		0		0	0	0	0	0	0	0	0
12/11/2022	Marc	Session4	Session5M	End	End	5	2	0:43	0:45	Shell	2		0		0		0		0		0	0	0	0	0	0	0	0
12/11/2022	Marc	Session4	Session5M	End	End	5	3	1:06	1:08	Shell	2		0		0		0		0		0	0	0	0	0	0	0	0
12/11/2022	Marc	Session4	Session5M	End	End	5	4	1:23	1:24	Shell	1		0		0		0		0		0	0	0	0	0	0	0	0
12/11/2022	Marc	Session4	Session5M	End	End	5	5	1:53	1:54	Shell	1		0		0		0		0		0	0	0	0	0	0	0	0
12/11/2022	Marc	Session4	Session5M	End	End	5	6	2:09	2:11	Shell	2		0		0		0		0		0	0	0	0	0	0	0	0
12/11/2022	Marc	Session4	Session5M	End	End	5	7	2:32	2:34	Shell	2		0		0		0		0		0	0	0	0	0	0	0	0
12/11/2022	Marc	Session4	Session5M	End	End	5	8	2:56	3:00	Shell	4		1	2:57 (tries to grab)	0		0		0		1	1	0	1	0	0	0	0
12/11/2022	Marc	Session4	Session5M	End	End	5	9	3:18	3:20	Stone	2	7	0		0		3	3:32 (T); 3:48 (C); 3:52 (push)	0		3	0	3	3	0	0	0	0
12/11/2022	Marc	Session4	Session5M	End	End	6	1	0:30	0:32	Stone	2	3	0		0		0		1	0:48 (C)	1	0	0	0	1	0	0	0
13/11/2022	David	Session6	Session8D	End	Beginning	1	1	00:37	00:40	Shell	3		0		0		0		0		0	0	0	0	0	0	0	0
13/11/2022	David	Session6	Session8D	End	Beginning	1	2	00:58	01:05	Shell	7		0		1	1:03 (Tries but falls back)	0		0		1	1	0	0	1	0	1	0
13/11/2022	David	Session6	Session8D	End	Beginning	1	3	01:45	01:48	Shell	3		0		0		0		0		0	0	0	0	0	0	0	0
13/11/2022	David	Session6	Session8D	End	Beginning	1	4	02:00	02:03	Shell	3		0		0		0		0		0	0	0	0	0	0	0	0
13/11/2022	David	Session6	Session8D	End	Beginning	1	5	02:20	02:25	Shell	5		0		0		0		0		0	0	0	0	0	0	0	0
13/11/2022	David	Session6	Session8D	End	Beginning	1	6	02:37	02:40	Shell	3		0		0		0		0		0	0	0	0	0	0	0	0
13/11/2022	David	Session6	Session8D	End	Beginning	1	7	02:53	02:58	Shell	5		1	2:56 (T)	0		0		0		1	1	0	1	0	0	0	0
13/11/2022	David	Session6	Session8D	End	Beginning	1	8	03:13	03:23	Stone	10	18	1	3:18 (N)	0		3	4:33 (C); 4:36 (C); 4:41 (Spits sand?)	0		4	1	3	4	0	1	0	1
13/11/2022	David	Session6	Session8D	End	Beginning	2	1	00:28	00:29	Shell	1		0		0		0		0		0	0	0	0	0	0	0	0
13/11/2022	David	Session6	Session8D	End	Beginning	2	2	00:49	00:51	Shell	2		0		0		0		0		0	0	0	0	0	0	0	0
13/11/2022	David	Session6	Session8D	End	Beginning	2	3	01:02	01:03	Shell	1		0		0		0		0		0	0	0	0	0	0	0	0
13/11/2022	David	Session6	Session8D	End	Beginning	2	4	01:13	01:15	Shell	2		0		0		0		0		0	0	0	0	0	0	0	0
13/11/2022	David	Session6	Session8D	End	Beginning	2	5	01:29	01:36	Stone	7	3	2	1:31 (N); 1:32 (Tries but falls back)	0		2	1:43 (C); 1:50 (Falls back in bower because of wave)	0		4	2	2	4	0	1	0	0
13/11/2022	David	Session6	Session8D	End	Beginning	3	1	00:26	00:29	Shell	3		0		0		0		0		0	0	0	0	0	0	0	0
13/11/2022	David	Session6	Session8D	End	Beginning	3	2	00:47	00:49	Shell	2		0		0		0		0		0	0	0	0	0	0	0	0
13/11/2022	David	Session6	Session8D	End	Beginning	3	3	01:01	01:02	Shell	1		0		0		0		0		0	0	0	0	0	0	0	0
13/11/2022	David	Session6	Session8D	End	Beginning	3	4	01:23	01:33	Shell	10		0		0		0		0		0	0	0	0	0	0	0	0
13/11/2022	David	Session6	Session8D	End	Beginning	3	5	01:47	01:49	Shell	2		0		0		0		0		0	0	0	0	0	0	0	0
13/11/2022	David	Session6	Session8D	End	Beginning	3	6	02:07	02:08	Shell	1		0		0		0		0		0	0	0	0	0	0	0	0
13/11/2022	David	Session6	Session8D	End	Beginning	3	7	02:21	02:37	Stone	16	14	0		0		1	3:07 (Falls back because of wave)	0		1	0	1	1	0	0	0	0
13/11/2022	David	Session6	Session8D	End	End	4	1	00:26	00:30	Shell	4		0		0		0		0		0	0	0	0	0	0	0	0
13/11/2022	David	Session6	Session8D	End	End	4	2	00:46	00:48	Shell	2		0		0		0		0		0	0	0	0	0	0	0	0
13/11/2022	David	Session6	Session8D	End	End	4	3	01:08	01:11	Shell	3		0		0		0		0		0	0	1	0	0	0	0	0
13/11/2022	David	Session6	Session8D	End	End	4	4	01:29	01:36	Shell	7		0		0		0		0		0	0	0	0	0	0	0	0
13/11/2022	David	Session6	Session8D	End	End	4	5	01:54	02:03	Shell	9		0		0		0		0		0	0	0	0	0	0	0	0
13/11/2022	David	Session6	Session8D	End	End	4	6	02:20	02:25	Stone	5	12	0		1	2:23 (T)	0		0		1	1	1	0	1	0	0	0
13/11/2022	David	Session6	Session8D	End	End	5	1	00:27	00:30	Shell	3		0		0		0		0		0	0	0	0	0	0	0	0
13/11/2022	David	Session6	Session8D	End	End	5	2	00:51	00:53	Shell	2		0		0		0		0		0	0	0	0	0	0	0	0
13/11/2022	David	Session6	Session8D	End	End	5	3	01:13	01:26	Shell	13		0		0		0		0		0	0	0	0	0	0	0	0
13/11/2022	David	Session6	Session8D	End	End	5	4	01:50	02:16	Stone	26	3	3	1:56 (T); 2:06 (Tries but falls back); 2:12 (N)	0		3	2:24 (Spits sand and waste); 2:27 (Spits sand and waste); 3:13 �	0		6	3	3	6	0	1	0	2
13/11/2022	David	Session6	Session8D	End	End	6	1	00:32	00:35	Shell	3		0		0		0		0		0	0	0	0	0	0	0	0
13/11/2022	David	Session6	Session8D	End	End	6	2	00:55	00:59	Shell	4		1	0:58 (N)	0		0		0		1	1	0	1	0	0	0	0
13/11/2022	David	Session6	Session8D	End	End	6	3	01:21	01:38	Shell	17		0		0		0		0		0	0	0	0	0	0	0	0
13/11/2022	David	Session6	Session8D	End	End	6	4	01:59	02:01	Shell	2		0		0		0		0		0	0	0	0	0	0	0	0
13/11/2022	David	Session6	Session8D	End	End	6	5	02:15	02:23	Stone	8	3	0		0		0		0		0	0	0	0	0	0	0	0
13/11/2022	Marc	Session5	Session6M	End	Beginning	1	1	00:28	00:32	Shell	4		1	0:30 (T)	0		0		0		1	1	0	1	0	0	0	0
13/11/2022	Marc	Session5	Session6M	End	Beginning	1	2	00:49	00:54	Shell	5		0		0		0		0		0	0	0	0	0	0	0	0
13/11/2022	Marc	Session5	Session6M	End	Beginning	1	3	01:19	01:21	Stone	2	5	1	1:24 (Grabs and let go)	0		0		0		1	1	0	1	0	0	0	0
13/11/2022	Marc	Session5	Session6M	End	Beginning	2	1	00:26	00:28	Shell	2		0		0		0		0		0	0	0	0	0	0	0	0
13/11/2022	Marc	Session5	Session6M	End	Beginning	2	2	01:10	01:12	Shell	2		0		0		0		0		0	0	0	0	0	0	0	0
13/11/2022	Marc	Session5	Session6M	End	Beginning	2	3	01:12	01:16	Stone	4	4	0		0		0		1	1:16 (Push)	1	0	0	0	1	0	0	0
13/11/2022	Marc	Session5	Session6M	End	Beginning	3	1	00:36	00:38	Shell	2		0		0		0		0		0	0	0	0	0	0	0	0
13/11/2022	Marc	Session5	Session6M	End	Beginning	3	2	01:12	01:14	Shell	2		0		0		0		0		0	0	0	0	0	0	0	0
13/11/2022	Marc	Session5	Session6M	End	Beginning	3	3	01:24	01:26	Stone	2	2	0		0		0		1	1:34 (D)	1	0	0	0	1	0	0	0
13/11/2022	Marc	Session5	Session6M	End	End	4	1	00:30	00:32	Shell	2		1	0:31 (N)	0		0		0		1	1	0	1	0	0	0	0
13/11/2022	Marc	Session5	Session6M	End	End	4	2	00:56	00:57	Stone	1	3	0		0		0		0		0	0	0	0	0	0	0	0
13/11/2022	Marc	Session5	Session6M	End	End	5	1	00:46	00:47	Shell	1		0		0		0		0		0	0	0	0	0	0	0	0
13/11/2022	Marc	Session5	Session6M	End	End	5	2	02:16	02:18	Shell	2		0		0		0		0		0	0	0	0	0	0	0	0
13/11/2022	Marc	Session5	Session6M	End	End	5	3	02:33	02:36	Stone	3	2	0		0		0		0		0	0	0	0	0	0	0	0
13/11/2022	Marc	Session5	Session6M	End	End	6	1	00:30	00:31	Shell	1		0		0		0		0		0	0	0	0	0	0	0	0
13/11/2022	Marc	Session5	Session6M	End	End	6	2	00:48	00:50	Stone	2	5	1	0:52 (N)	0		0		0		1	1	0	1	0	0	0	0
