# Supplementary material for: Cognitive flexibility in a Tanganyikan bower-building cichlid, Aulonocranus dewindti
Source: Anim Cogn. 2023 Oct 18;26(6):1959–71. doi: 10.1007/s10071-023-01830-w (PMC10770232; doi:10.1007/s10071-023-01830-w)
Supplement: Supplementary file 2 — Supplementary file2 (CSV 0 KB) [file 10071_2023_1830_MOESM2_ESM.csv]

Subject	Object	Number_first_removals
Roger	Shell	29
Roger	Stone	11
Graham	Shell	29
Graham	Stone	11
Billy	Shell	8
Billy	Stone	2
David	Shell	8
David	Stone	2
Eugene	Shell	8
Eugene	Stone	2
Marc	Shell	7
Marc	Stone	3
Sweetboy	Shell	6
Sweetboy	Stone	7
