# Supplementary material for: Cognitive flexibility in a Tanganyikan bower-building cichlid, Aulonocranus dewindti
Source: Anim Cogn. 2023 Oct 18;26(6):1959–71. doi: 10.1007/s10071-023-01830-w (PMC10770232; doi:10.1007/s10071-023-01830-w)
Supplement: Supplementary file 3 — Supplementary file3 (CSV 10 KB) [file 10071_2023_1830_MOESM3_ESM.csv]

Date	Subject	Session	Trial	Start_see	First_choice	First_choice_latency	Time_point_Shell	Time_point_Stone	Interval_removals	Shell_opening	Comments
29/10/2022	Graham	1	1	01:13	Shell	14	01:27	01:37	10	Down	Takes Shell way farther than Stone
29/10/2022	Graham	1	2	03:32	Shell	22	03:54	04:05	11	Up	Takes Shell way farther than Stone
29/10/2022	Graham	1	3	05:56	Shell	4	06:00	06:09	9	Down	Takes Shell way farther than Stone
29/10/2022	Graham	1	4	08:10	Shell	5	08:15	08:24	9	Up	Takes Shell way farther than Stone
29/10/2022	Graham	1	5	10:14	Shell	4	10:18	10:46	28	Up
29/10/2022	Graham	2	1	00:48	Stone	2	00:53	00:50	3	Up	Touches Shell a bit after dropping it + a little bit after
29/10/2022	Graham	2	2	02:47	Shell	4	02:51	02:56	5	Up
29/10/2022	Graham	2	3	04:43	Shell	45	05:28	05:33	5	Up	Touches Shell a bit after dropping it + a little bit after
29/10/2022	Graham	2	4	07:23	Shell	8	07:31	07:37	6	Down	Touches Shell 30s after dropping it
29/10/2022	Graham	2	5	09:43	Shell	9	09:52	09:56	4	Down
29/10/2022	Roger	1	1	01:14	Shell	12	01:26	01:28	2	NA
29/10/2022	Roger	1	2	03:07	Shell	46	03:53	04:37	44	NA
29/10/2022	Roger	1	3	05:59	Stone	3	06:05	06:02	3	NA
29/10/2022	Roger	1	4	08:07	Shell	7	08:14	08:17	3	NA	Displaces the Shell farther at 8:30
29/10/2022	Roger	1	5	09:46	Shell	4	09:50	09:56	6	NA
29/10/2022	Roger	2	1	00:44	Shell	2	00:46	00:57	11	Down	Takes Shell way farther than Stone
29/10/2022	Roger	2	2	03:09	Shell	2	03:11	03:16	5	Up
29/10/2022	Roger	2	3	05:52	Stone	3	06:11	05:55	16	Up	Has difficulty grabbing the Shell (lets it drop in bower while makes a U-turn) + poked or check outs the Shell 3-4 times after it's out
29/10/2022	Roger	2	4	09:20	Shell	13	09:33	09:36	3	Up	I was still meddling in bower when arrived
29/10/2022	Roger	2	5	00:10	Stone	21	00:35	00:31	4	Down	I was still meddling in bower when arrived
30/10/2022	Graham	3	1	00:55	Stone	12	01:31	01:07	24	Down	Takes Shell and Stone far away + pokes Stone when drops it
30/10/2022	Graham	3	2	03:06	Stone	3	04:11	03:09	62	Up	Touched Shell first + takes Shell and Stone far away + pokes Stone wgen drops it
30/10/2022	Graham	3	3	05:12	Stone	6	05:26	05:18	8	Down	Takes Shell and Stone far away
30/10/2022	Graham	3	4	06:31	Shell	9	06:40	06:47	7	Down	Takes Shell far away + pokes Shell and Stone when drops it
30/10/2022	Graham	3	5	08:20	Shell	4	08:24	08:33	9	Up	Shell and Stone poked when drops it
30/10/2022	Graham	4	1	00:47	Shell	9	00:56	01:04	8	Down	Takes Shell far away + get the Stone farther in 2 movements
30/10/2022	Graham	4	2	02:25	Shell	12	02:37	02:47	10	Down	Pokes Stone when drops it
30/10/2022	Graham	4	3	05:00	Shell	3	05:03	05:09	6	Up	Pokes Shell when drops it
30/10/2022	Graham	4	4	07:12	Shell	11	07:23	07:31	8	Up	Touched Stone first + pokes Stone to make it roll farther
30/10/2022	Graham	4	5	09:50	Stone	8	10:01	09:58	3	Up	Touched Shell first
30/10/2022	Graham	5	1	01:05	Stone	5	01:18	01:10	8	Down	Touched Shell first + pokes Stone when drops it and at 1:37
30/10/2022	Graham	5	2	02:23	Shell	6	02:29	02:34	5	Up	Pokes Stone when drops it
30/10/2022	Graham	5	3	05:06	Stone	3	05:12	05:09	3	Up	Pokes Shell when drops it
30/10/2022	Graham	5	4	07:28	Stone	2	07:39	07:30	9	Up	Pokes Stone when drops it
30/10/2022	Graham	5	5	09:39	Shell	7	09:46	09:52	6	Up	Pokes Shell when drops it
30/10/2022	Graham	6	1	00:38	Stone	11	00:57	00:49	8	Down
30/10/2022	Graham	6	2	01:37	Shell	6	01:43	01:50	3	Down
30/10/2022	Graham	6	3	03:37	Shell	4	03:41	03:48	7	Up	Takes Shell farther away + pokes Stone when drops it
30/10/2022	Graham	6	4	05:25	Stone	13	05:43	05:38	5	Up	Touched Shell first
30/10/2022	Graham	6	5	07:11	Shell	5	07:16	07:26	10	Up
30/10/2022	Roger	3	1	01:30	Shell	6	01:36	01:57	21	Down	Takes Shell farther than Stone + goes checking out Shell (pokes) at 2:35, 3:07, 3:12
30/10/2022	Roger	3	2	04:09	Shell	2	04:11	04:16	5	Up	Pokes Shell when drops it
30/10/2022	Roger	3	3	06:21	Stone	4	06:28	06:25	3	Up	I was still meddling in bower when arrived, touching Shell
30/10/2022	Roger	3	4	08:21	Shell	11	08:32	08:35	3	Down	I was still meddling in bower when arrived + pokes Shell at 8:58
30/10/2022	Roger	3	5	09:57	Stone	3	10:02	10:00	2	Down
30/10/2022	Roger	4	1	00:53	Shell	3	00:56	00:59	3	Up	Pokes Shell at 1:10, 1:17
30/10/2022	Roger	4	2	02:53	Shell	6	02:59	03:02	3	Up
30/10/2022	Roger	4	3	05:18	Shell	5	05:23	05:26	3	Down
30/10/2022	Roger	4	4	08:24	Shell	2	08:26	08:29	3	Up	Before this trial, only Shell dropped in bower and removed it so fast that I did not even have time to put Stone back
30/10/2022	Roger	4	5	10:56	Stone	5	11:04	11:01	3	Down	I was still meddling in bower when arrived
30/10/2022	Roger	5	1	00:45	Shell	2	00:47	01:06	19	Down	Chased a female between the removals, checks out Shell at 1:18
30/10/2022	Roger	5	2	02:59	Shell	3	03:02	03:05	3	Up
30/10/2022	Roger	5	3	04:52	Shell	8	05:00	05:06	6	Up	Display and sperm release in bower in the beginning + takes Shell super far away (behind the rock)
30/10/2022	Roger	5	4	07:37	Shell	3	07:40	07:43	3	Up
30/10/2022	Roger	5	5	08:53	Shell	5	08:58	09:01	3	Up	Hurried back to bower when saw Shell and Stone fall in it
30/10/2022	Roger	6	1	00:36	Stone	4	00:43	00:40	3	Down
30/10/2022	Roger	6	2	01:48	Shell	3	01:51	01:55	4	Up
30/10/2022	Roger	6	3	03:06	Shell	5	03:11	03:15	4	Up
30/10/2022	Roger	6	4	03:55	Stone	3	04:01	03:58	3	Down
30/10/2022	Roger	6	5	NA	Shell	NA	NA	NA	NA	Down	Camera fell
30/10/2022	Sweetboy	1	1	00:49	Shell	3	00:52	00:57	5	Up	Pokes Stone when drops it
30/10/2022	Sweetboy	1	2	03:05	Shell	6	03:11	04:30	89	Down	Pokes Shell when drops it
30/10/2022	Sweetboy	1	3	05:46	Shell	3	05:49	08:08	139	Up
30/10/2022	Sweetboy	1	4	09:32	Stone	5	09:39	09:37	2	Down
30/10/2022	Sweetboy	1	5	00:27	Shell	7	00:34	NA	NA	Up	Struggles a bit to handle Shell + never takes Stone out even though sees it (trial stopped at 3:24 so 177s), spends a lot of energy defending bower
31/10/2022	Billy	1	1	00:52	Stone	8	01:05	01:00	5	Up	Touches Shell first
31/10/2022	Billy	1	2	02:07	Shell	6	02:13	02:17	4	Up	Pokes Stone when drops it
31/10/2022	Billy	1	3	03:52	Shell	9	04:01	04:06	5	Up
31/10/2022	Billy	1	4	05:06	Shell	5	05:11	05:16	5	Up
31/10/2022	Billy	1	5	06:40	Shell	4	06:44	07:03	19	Up	Pokes Shell when drops it + Female between the two removals
31/10/2022	Billy	2	1	00:52	Stone	5	01:00	00:57	3	Up	Touches Shell first + pokes Shell at 1:07 and 1:25
31/10/2022	Billy	2	2	02:15	Shell	3	02:18	02:22	4	Up
31/10/2022	Billy	2	3	03:21	Shell	4	03:25	03:30	5	Up
31/10/2022	Billy	2	4	04:33	Shell	4	04:37	04:40	3	Up	Pokes Stone at 4:55
31/10/2022	Billy	2	5	05:57	Shell	3	06:00	06:08	8	Up	Good close-up of him in the end
31/10/2022	Graham	7	1	01:28	Shell	9	01:37	01:54	17	Up	Takes Shell far away + pokes it when drops it
31/10/2022	Graham	7	2	03:07	Shell	6	03:13	03:22	9	Up	Touches Stone first
31/10/2022	Graham	7	3	04:45	Shell	5	04:50	04:55	5	Up
31/10/2022	Graham	7	4	06:21	Shell	4	06:25	06:33	8	Up	Pokes Ston when drops it
31/10/2022	Graham	7	5	08:41	Shell	3	08:43	08:49	6	Up	Pokes Shell when drops it and at 9:00
31/10/2022	Graham	8	1	00:46	Shell	20	01:06	01:17	11	Up	Takes Shell far away
31/10/2022	Graham	8	2	02:36	Stone	8	03:02	02:44	18	Down	Takes Shell far away
31/10/2022	Graham	8	3	04:15	Shell	2	04:17	04:26	9	Up	Takes Shell and Stone far away
31/10/2022	Graham	8	4	05:59	Shell	5	06:04	06:11	7	Up	Takes Shell and Stone fare away
31/10/2022	Graham	8	5	07:31	Shell	2	07:33	07:39	6	Up	Takes Shell far away
31/10/2022	Roger	7	1	00:54	Shell	4	00:58	01:02	4	Up
31/10/2022	Roger	7	2	02:23	Shell	2	02:25	02:29	4	Up	Good example of removals
31/10/2022	Roger	7	3	03:16	Shell	14	03:30	03:47	17	Up	I was still meddling in bower when arrived
31/10/2022	Roger	7	4	05:16	Shell	12	05:28	05:30	2	Up	He did weird things before taking the Shell
31/10/2022	Roger	7	5	06:49	Shell	3	06:52	06:55	3	Up
31/10/2022	Roger	7	6	08:57	Stone	4	09:04	09:01	3	Up	I was still meddling in bower when arrived
31/10/2022	Roger	7	7	10:05	Shell	8	10:13	10:16	3	Up	When tried to remove Shell at first it fell back
31/10/2022	Roger	7	8	12:09	Stone	3	12:15	12:12	3	Up	I was still meddling in bower when arrived
31/10/2022	Roger	7	9	14:45	Stone	2	14:50	14:47	3	Up	Pokes and takes Shell farther when drops it (good example of poking) + pokes Stone at 15:13
31/10/2022	Roger	7	10	16:12	Shell	3	16:15	16:18	3	Up
31/10/2022	Sweetboy	2	1	00:49	Shell	29	01:18	01:56	38	Up
31/10/2022	Sweetboy	2	2	03:13	Shell	20	03:33	NA	NA	Up	Trial stopped at 5:11 (after 118s) + pokes Shell when drops it
03/11/2022	Eugene	1	1	00:56	Shell	5	01:01	01:07	6	Up
03/11/2022	Eugene	1	2	02:04	Shell	3	02:07	02:15	8	Up	Pokes Stone when drops it and puts it farther at 2:20
03/11/2022	Eugene	1	3	03:15	Shell	3	03:18	03:23	5	Up	Pokes Shell at 3:26, 3:33
03/11/2022	Eugene	1	4	04:33	Stone	5	04:41	04:38	3	Up	Touched Shell first
03/11/2022	Eugene	1	5	05:52	Shell	3	05:55	05:59	4	Up	Pokes Shell at 6:15
03/11/2022	Eugene	1	6	06:59	Shell	12	07:11	07:14	3	Up
03/11/2022	Eugene	1	7	08:31	Shell	2	08:33	08:37	4	Up	Pokes Shell at 8:53, 9:06
03/11/2022	Eugene	1	8	09:55	Stone	2	10:01	09:57	4	Up	Touched Shell first then tried to remove the Stone but fell back then went back to remove the Shell
03/11/2022	Eugene	1	9	11:23	Shell	3	11:26	11:31	5	Up
03/11/2022	Eugene	1	10	12:30	Shell	4	12:34	12:40	6	Up
03/11/2022	Marc	1	1	00:45	Shell	15	01:00	01:04	4	Up	Pokes Shell at 1:09, 1:19
03/11/2022	Marc	1	2	02:22	Stone	3	02:28	02:25	3	Up	Pokes Shell at 2:35
03/11/2022	Marc	1	3	03:23	Stone	3	03:29	03:26	3	Up	Pokes Shell when drops it
03/11/2022	Marc	1	4	04:15	Shell	27	04:42	04:52	10	Up	Pokes Shell when drops it
03/11/2022	Marc	1	5	05:54	Shell	2	05:56	06:06	10	Up	Pokes Shell at 6:50
03/11/2022	Marc	1	6	07:37	Shell	3	07:40	07:52	12	Up
03/11/2022	Marc	1	7	09:50	Shell	5	09:55	09:58	3	Up
03/11/2022	Marc	1	8	10:46	Stone	7	10:56	10:53	3	Up	Touched Shell first
03/11/2022	Marc	1	9	12:24	Shell	2	12:26	12:29	3	Up	Takes Shell farther at 12:32
03/11/2022	Marc	1	10	13:57	Shell	2	13:59	14:01	2	Up	Takes Shell farther at 14:18
05/11/2022	David	1	1	01:13	Shell	9	01:22	01:26	4	Up	Pokes Stone at 1:36 + Shell falls back at 1:50 and removes it again at 1:53
05/11/2022	David	1	2	02:49	Shell	3	02:51	02:57	6	Up	Pokes Shell at 3:21
05/11/2022	David	1	3	04:14	Shell	6	04:20	04:23	3	Up
05/11/2022	David	1	4	06:01	Shell	7	06:08	06:12	4	Up
05/11/2022	David	1	5	07:42	Stone	3	07:48	07:45	3	Down
05/11/2022	David	2	1	00:45	Shell	2	00:47	00:53	6	Up
05/11/2022	David	2	2	02:15	Shell	6	02:21	02:25	4	Up
05/11/2022	David	2	3	03:31	Shell	33	04:04	04:11	7	Up	Pokes Shell at 4:37
05/11/2022	David	2	4	05:22	Shell	23	05:45	05:48	3	Up
05/11/2022	David	2	5	07:07	Stone	2	07:15	07:09	6	Up
