# Supplementary material for: Cognitive flexibility in a Tanganyikan bower-building cichlid, Aulonocranus dewindti
Source: Anim Cogn. 2023 Oct 18;26(6):1959–71. doi: 10.1007/s10071-023-01830-w (PMC10770232; doi:10.1007/s10071-023-01830-w)
Supplement: Supplementary file 4 — Supplementary file4 (CSV 7 KB) [file 10071_2023_1830_MOESM4_ESM.csv]

Date	Session	Trial	Subject	Rank	Probability	Session_probability
31/10/2022	Session1	1	Roger	15	0,004
31/10/2022	Session1	2	Roger	3	0,141
31/10/2022	Session1	3	Roger	1	0,25
31/10/2022	Session1	4	Roger	6	0,059
31/10/2022	Session1	5	Roger	5	0,079
31/10/2022	Session1	6	Roger	1	0,25	1,84E-07
01/11/2022	Session2	1	Roger	1	0,25
01/11/2022	Session2	2	Roger	1	0,25
01/11/2022	Session2	3	Roger	4	0,105
01/11/2022	Session2	4	Roger	1	0,25
01/11/2022	Session2	5	Roger	6	0,059
01/11/2022	Session2	6	Roger	3	0,141	1,37E-05
01/11/2022	Session1	1	Graham	1	0,25
01/11/2022	Session1	2	Graham	2	0,188
01/11/2022	Session1	3	Graham	2	0,188
01/11/2022	Session1	4	Graham	2	0,188
01/11/2022	Session1	5	Graham	1	0,25
01/11/2022	Session1	6	Graham	2	0,188	7,72E-05
01/11/2022	Session1	1	Billy	10	0,019
01/11/2022	Session1	2	Billy	4	0,105
01/11/2022	Session1	3	Billy	1	0,25
01/11/2022	Session1	4	Billy	4	0,105
01/11/2022	Session1	5	Billy	4	0,105
01/11/2022	Session1	6	Billy	1	0,25	1,38E-06
02/11/2022	Session3	1	Roger	1	0,25
02/11/2022	Session3	2	Roger	4	0,105
02/11/2022	Session3	3	Roger	2	0,188
02/11/2022	Session3	4	Roger	2	0,188
02/11/2022	Session3	5	Roger	2	0,188
02/11/2022	Session3	6	Roger	2	0,188	3,26E-05
02/11/2022	Session2	1	Graham	3	0,141
02/11/2022	Session2	2	Graham	2	0,188
02/11/2022	Session2	3	Graham	7	0,044
02/11/2022	Session2	4	Graham	1	0,25
02/11/2022	Session2	5	Graham	12	0,011
02/11/2022	Session2	6	Graham	1	0,25	7,74E-07
02/11/2022	Session2	1	Billy	4	0,105
02/11/2022	Session2	2	Billy	10	0,019
02/11/2022	Session2	3	Billy	1	0,25
02/11/2022	Session2	4	Billy	3	0,141
02/11/2022	Session2	5	Billy	8	0,033
02/11/2022	Session2	6	Billy	2	0,188	4,35E-07
03/11/2022	Session4	1	Roger	1	0,25
03/11/2022	Session4	2	Roger	3	0,141
03/11/2022	Session4	3	Roger	5	0,079
03/11/2022	Session4	4	Roger	9	0,025
03/11/2022	Session4	5	Roger	6	0,059
03/11/2022	Session4	6	Roger	1	0,25	1,03E-06
03/11/2022	Session3	1	Graham	3	0,141
03/11/2022	Session3	2	Graham	3	0,141
03/11/2022	Session3	3	Graham	3	0,141
03/11/2022	Session3	4	Graham	1	0,25
03/11/2022	Session3	5	Graham	1	0,25
03/11/2022	Session3	6	Graham	1	0,25	4,35E-05
03/11/2022	Session3	1	Billy	1	0,25
03/11/2022	Session3	2	Billy	13	0,008
03/11/2022	Session3	3	Billy	18	0,002
03/11/2022	Session3	4	Billy	4	0,105
03/11/2022	Session3	5	Billy	20	0,003
03/11/2022	Session3	6	Billy	8	0,033	4,15E-11
04/11/2022	Session5	1	Roger	3	0,141
04/11/2022	Session5	2	Roger	1	0,25
04/11/2022	Session5	3	Roger	1	0,25
04/11/2022	Session5	4	Roger	1	0,25
04/11/2022	Session5	5	Roger	4	0,105
04/11/2022	Session5	6	Roger	2	0,188	4,35E-05
04/11/2022	Session4	1	Graham	1	0,25
04/11/2022	Session4	2	Graham	3	0,141
04/11/2022	Session4	3	Graham	4	0,105
04/11/2022	Session4	4	Graham	1	0,25
04/11/2022	Session4	5	Graham	2	0,188
04/11/2022	Session4	6	Graham	1	0,25	4,35E-05
04/11/2022	Session4	1	Billy	9	0,025
04/11/2022	Session4	2	Billy	6	0,059
04/11/2022	Session4	3	Billy	15	0,004
04/11/2022	Session4	4	Billy	20	0,003
04/11/2022	Session4	5	Billy	20	0,003
04/11/2022	Session4	6	Billy	20	0,003	2,11E-13
05/11/2022	Session6	1	Roger	1	0,25
05/11/2022	Session6	2	Roger	3	0,141
05/11/2022	Session6	3	Roger	1	0,25
05/11/2022	Session6	4	Roger	6	0,059
05/11/2022	Session6	5	Roger	5	0,079
05/11/2022	Session6	6	Roger	3	0,141	5,80E-06
05/11/2022	Session5	1	Graham	1	0,25
05/11/2022	Session5	2	Graham	1	0,25
05/11/2022	Session5	3	Graham	5	0,079
05/11/2022	Session5	4	Graham	1	0,25
05/11/2022	Session5	5	Graham	2	0,188
05/11/2022	Session5	6	Graham	1	0,25	5,79E-05
05/11/2022	Session5	1	Billy	8	0,033
05/11/2022	Session5	2	Billy	1	0,25
05/11/2022	Session5	3	Billy	4	0,105
05/11/2022	Session5	4	Billy	6	0,059
05/11/2022	Session5	5	Billy	11	0,014
05/11/2022	Session5	6	Billy	3	0,141	1,03E-07
06/11/2022	Session1	1	David	1	0,25
06/11/2022	Session1	2	David	16	0,003
06/11/2022	Session1	3	David	7	0,044
06/11/2022	Session1	4	David	7	0,044
06/11/2022	Session1	5	David	3	0,141
06/11/2022	Session1	6	David	6	0,059	1,38E-08
06/11/2022	Session6	1	Graham	1	0,25
06/11/2022	Session6	2	Graham	2	0,188
06/11/2022	Session6	3	Graham	3	0,141
06/11/2022	Session6	4	Graham	3	0,141
06/11/2022	Session6	5	Graham	2	0,188
06/11/2022	Session6	6	Graham	1	0,25	4,35E-05
06/11/2022	Session6	1	Billy	1	0,25
06/11/2022	Session6	2	Billy	1	0,25
06/11/2022	Session6	3	Billy	1	0,25
06/11/2022	Session6	4	Billy	4	0,105
06/11/2022	Session6	5	Billy	11	0,014
06/11/2022	Session6	6	Billy	11	0,014	3,27E-07
09/11/2022	Session2	1	David	2	0,188
09/11/2022	Session2	2	David	11	0,014
09/11/2022	Session2	3	David	4	0,105
09/11/2022	Session2	4	David	9	0,025
09/11/2022	Session2	5	David	2	0,188
09/11/2022	Session2	6	David	1	0,25	3,27E-07
09/11/2022	Session1	1	Marc	10	0,019
09/11/2022	Session1	2	Marc	14	0,006
09/11/2022	Session1	3	Marc	2	0,188
09/11/2022	Session1	4	Marc	1	0,25
09/11/2022	Session1	5	Marc	3	0,141
09/11/2022	Session1	6	Marc	3	0,141	1,03E-07
10/11/2022	Session3	1	David	8	0,033
10/11/2022	Session3	2	David	1	0,25
10/11/2022	Session3	3	David	5	0,079
10/11/2022	Session3	4	David	1	0,25
10/11/2022	Session3	5	David	14	0,006
10/11/2022	Session3	6	David	4	0,105	1,03E-07
10/11/2022	Session2	1	Marc	7	0,044
10/11/2022	Session2	2	Marc	9	0,025
10/11/2022	Session2	3	Marc	4	0,105
10/11/2022	Session2	4	Marc	11	0,014
10/11/2022	Session2	5	Marc	8	0,033
10/11/2022	Session2	6	Marc	1	0,25	1,38E-08
11/11/2022	Session4	1	David	9	0,025
11/11/2022	Session4	2	David	8	0,033
11/11/2022	Session4	3	David	9	0,025
11/11/2022	Session4	4	David	4	0,105
11/11/2022	Session4	5	David	1	0,25
11/11/2022	Session4	6	David	2	0,188	1,03E-07
11/11/2022	Session3	1	Marc	1	0,25
11/11/2022	Session3	2	Marc	1	0,25
11/11/2022	Session3	3	Marc	7	0,044
11/11/2022	Session3	4	Marc	6	0,059
11/11/2022	Session3	5	Marc	6	0,059
11/11/2022	Session3	6	Marc	9	0,025	2,45E-07
12/11/2022	Session5	1	David	7	0,044
12/11/2022	Session5	2	David	2	0,188
12/11/2022	Session5	3	David	20	0,003
12/11/2022	Session5	4	David	6	0,059
12/11/2022	Session5	5	David	2	0,188
12/11/2022	Session5	6	David	7	0,044	1,31E-08
12/11/2022	Session4	1	Marc	3	0,141
12/11/2022	Session4	2	Marc	6	0,059
12/11/2022	Session4	3	Marc	13	0,008
12/11/2022	Session4	4	Marc	10	0,019
12/11/2022	Session4	5	Marc	9	0,025
12/11/2022	Session4	6	Marc	1	0,25	7,76E-09
13/11/2022	Session6	1	David	8	0,033
13/11/2022	Session6	2	David	5	0,079
13/11/2022	Session6	3	David	7	0,044
13/11/2022	Session6	4	David	6	0,059
13/11/2022	Session6	5	David	4	0,105
13/11/2022	Session6	6	David	5	0,079	5,81E-08
13/11/2022	Session5	1	Marc	3	0,141
13/11/2022	Session5	2	Marc	3	0,141
13/11/2022	Session5	3	Marc	3	0,141
13/11/2022	Session5	4	Marc	2	0,188
13/11/2022	Session5	5	Marc	3	0,141
13/11/2022	Session5	6	Marc	2	0,188	1,37E-05
