# Supplementary material for: Cognitive flexibility in a Tanganyikan bower-building cichlid, Aulonocranus dewindti
Source: Anim Cogn. 2023 Oct 18;26(6):1959–71. doi: 10.1007/s10071-023-01830-w (PMC10770232; doi:10.1007/s10071-023-01830-w)
Supplement: Supplementary file 5 — Supplementary file5 (R 14 KB) [file 10071_2023_1830_MOESM5_ESM.r]

###LOAD PACKAGES

library(MuMIn)
library(lme4)
library(ggplot2)
library(lsmeans)
library(survival)
library(plyr)
library(ggpubr)
library(ggsignif)

###LOAD DATA
###Export the csv files:
# "Preference_Shell&Stone.csv"
# "Pref_summary_Shell&Stone.csv"
# "Rank_Shell&Stone_onlycomplete.csv"
# "Details_Shell&Stone_onlycomplete.csv"


data_pref <- read.csv2("Preference_Shell&Stone.csv")
summary(data_pref)
str(data_pref)
data_pref$Session <- as.factor(data_pref$Session)
data_pref$Trial <- as.factor(data_pref$Trial)


data_pref_summary <- read.csv2("Pref_summary_Shell&Stone.csv")
summary(data_pref_summary)
str(data_pref_summary)
data_pref_summary$Subject <- as.factor(data_pref_summary$Subject)
data_pref_summary$Object <- as.factor(data_pref_summary$Object)


data_ranks <- read.csv2("Rank_Shell&Stone_onlycomplete.csv")
summary(data_ranks)
str(data_ranks)
data_ranks$Session = as.factor(data_ranks$Session)
data_ranks$Subject = as.factor(data_ranks$Subject)


data = read.csv2("Details_Shell&Stone_onlycomplete.csv")
summary(data)
str(data)
data$Date <- as.factor(data$Date)
data$Subject <- as.factor(data$Subject)
data$Session <- as.factor(data$Session)
data$Session_indiv <- as.factor(data$Session_indiv)
data$Element_removed <- as.factor(data$Element_removed)
data$SessionBegOrEnd <- as.factor(data$SessionBegOrEnd)
data$TestBegOrEnd <- as.factor(data$TestBegOrEnd)
data$Test <- as.factor(data$Test)
summary(data)


###CREATE DIFFERENT SUBSETS

dataRoger = subset(data, data$Subject == "Roger")
dataBilly = subset(data, data$Subject == "Billy")
dataGraham = subset(data, data$Subject == "Graham")
dataMarc = subset(data, data$Subject == "Marc")
dataDavid = subset(data, data$Subject == "David")

dataStone <- subset(data, data$Element_removed == "Stone")

dataRogerStone = subset(dataStone, dataStone$Subject == "Roger")
dataBillyStone = subset(dataStone, dataStone$Subject == "Billy")
dataGrahamStone = subset(dataStone, dataStone$Subject == "Graham")
dataMarcStone = subset(dataStone, dataStone$Subject == "Marc")
dataDavidStone = subset(dataStone, dataStone$Subject == "David")

dataDecTime <- subset(data, select = c(Subject, Session, Session_indiv, Test, Trial, SessionBegOrEnd, TestBegOrEnd, Element_removed, Removal_latency))
dataDecTime <- na.omit(dataDecTime)

dataManip <- subset(data, select = c(Subject, Session, Test, Session_indiv, Trial, SessionBegOrEnd, TestBegOrEnd, Element_removed, Total_actions_inside))
dataManip <- na.omit(dataManip)


################################################################################
###EXPLORATION OF PREFERENCES
################################################################################
###GRAPH

ppref <- ggplot(data = data_pref, aes(x = Subject, fill = First_choice)) + geom_bar(position = "dodge") +
  scale_x_discrete(limits = c("Graham", "Roger", "Billy", "David", "Eugene", "Marc", "Sweetboy")) +
  scale_fill_manual(values = c("gray20", "gray60")) +
  ylim(c(0,35)) +
  labs(y = "Count of first removals", fill = "Element removed first")
ppref

###STATS
###Per individual
##Graham

data_pref.Graham <- subset(data_pref, data_pref$Subject == "Graham")
binom.test(length(data_pref.Graham$First_choice[data_pref.Graham$First_choice == "Shell"]), length(data_pref.Graham$First_choice))

##Roger

data_pref.Roger <- subset(data_pref, data_pref$Subject == "Roger")
binom.test(length(data_pref.Roger$First_choice[data_pref.Roger$First_choice == "Shell"]), length(data_pref.Roger$First_choice))

###At group-level

modelpref <- glmer(data = data_pref_summary, Number_first_removals ~ Object + (1|Subject), family = poisson)
summary(modelpref)
plot(modelpref)
options(na.action = "na.fail")
dredge(modelpref)
options(na.action = "na.omit")


################################################################################
###VISUALISATION OF THE SESSIONS
################################################################################

pranks <- ggplot(data = data_ranks, aes(x = Trial, y = Rank, colour = Subject)) + geom_line(size = 1) + geom_point() + facet_grid(Subject~Session) +
  ylim(-1,21) + geom_hline(yintercept = 0) +
  geom_hline(yintercept = 6.59, linetype = "dashed") +
  theme(legend.position = "none", panel.grid.minor = element_blank()) +
  labs(y = "Number of trials before success", x = "Test") +
  scale_x_continuous(breaks = c(1:6))
pranks

#The dotted line represents the 5% threshold should the outcomes follow a geometrical law of parameter 0.725 (see article)


################################################################################
###INTER-INDIVIDUAL DIFFERENCES
################################################################################
###IN SUCCESS

p1 <- ggplot(data = dataStone, aes(x = Subject, y = Trial, fill = Subject)) + geom_boxplot() +
  ylim(c(0,20)) +
  theme(legend.position = "none")+
  labs(y = "Number of trials before success")
p1

model1 <- glmer(data = dataStone, Trial ~ Subject + (1|Session_indiv), family = poisson)
summary(model1)
plot(model1)
options(na.action = "na.fail")
dredge(model1)
options(na.action = "na.omit")

lsmeans(model1, pairwise ~ Subject)


###IN DECISION TIME

p2 <- ggplot(data= data, aes(x = Subject, y = Removal_latency, fill = Subject)) + geom_boxplot() +
  ylim(c(0,80)) +
  theme(legend.position = "none")+
  labs(y = "Decision Time (in s)")
p2

model2 <- glmer(data = dataDecTime, Removal_latency ~ Subject + (1|Session_indiv), family = Gamma(link = "log"))
summary(model2)
plot(model2)
options(na.action = "na.fail")
dredge(model2)
options(na.action = "na.omit")

lsmeans(model2, pairwise ~ Subject)


###IN NUMBER OF MANIPULATIONS OF OBJECTS

p3 <- ggplot(data= data, aes(x = Subject, y = Total_actions_inside, fill = Subject)) + geom_boxplot() +
  theme(legend.position = "none")+
  labs(y = "Number of object-oriented actions")
p3

model3 <- glmer(data = dataManip, Total_actions_inside ~ Subject + (1|Session_indiv), family = poisson)
summary(model3)
plot(mode13)
options(na.action = "na.fail")
dredge(model3)
options(na.action = "na.omit")

lsmeans(model3, pairwise ~ Subject)


#####FINAL FIGURE

figure5 <- ggarrange(p1, ggarrange(p2,p3, labels = c("B","C"), ncol = 2), nrow = 2, labels = "A")
figure5


################################################################################
###EXPLORATION OF THE EVOLTION OF SUCCESS ACROSS TIME
################################################################################
##Long-term (across sessions)
################################################################################

p4 = ggplot(data = dataStone, aes(x = SessionBegOrEnd, y = Trial, fill = Subject)) + geom_boxplot(position = position_dodge()) +
  facet_grid(.~Subject) +
  ylim(c(0,21)) +
  labs(y = "Number of trials before success", x = "Session epoch") + theme(legend.position = "none")
p4

#Roger

model4R <- glm(data = dataRogerStone, Trial ~ SessionBegOrEnd, family = poisson)
summary(model4R)
plot(model4R)
options(na.action = "na.fail")
dredge(model4R)
options(na.action = "na.omit")

#Graham

model4G <- glm(data = dataGrahamStone, Trial ~ SessionBegOrEnd, family = poisson)
summary(model4G)
plot(model4G)
options(na.action = "na.fail")
dredge(model4G)
options(na.action = "na.omit")

#Billy

model4B <- glm(data = dataBillyStone, Trial ~ SessionBegOrEnd, family = poisson)
summary(model4B)
plot(model4B)
options(na.action = "na.fail")
dredge(model4B)
options(na.action = "na.omit")

#David

model4D <- glm(data = dataDavidStone, Trial ~ SessionBegOrEnd, family = poisson)
summary(model4D)
plot(model4D)
options(na.action = "na.fail")
dredge(model4D)
options(na.action = "na.omit")

#Marc

model4M <- glm(data = dataMarcStone, Trial ~ SessionBegOrEnd, family = poisson)
summary(model4M)
plot(model4M)
options(na.action = "na.fail")
dredge(model4M)
options(na.action = "na.omit")

################################################################################
##Short-term (across tests)
################################################################################

p5 = ggplot(data = dataStone, aes(x = TestBegOrEnd, y = Trial, fill = Subject)) + geom_boxplot(position = position_dodge()) +
  facet_grid(.~Subject) +
  ylim(c(0,21)) +
  labs(y = "Number of trials before success", x = "Test epoch") + theme(legend.position = "none")
p5


#Roger

model5R <- glm(data = dataRogerStone, Trial ~ TestBegOrEnd, family = poisson)
summary(model5R)
plot(model5R)
options(na.action = "na.fail")
dredge(model5R)
options(na.action = "na.omit")

#Graham

model5G <- glm(data = dataGrahamStone, Trial ~ TestBegOrEnd, family = poisson)
summary(model5G)
plot(model5G)
options(na.action = "na.fail")
dredge(model5G)
options(na.action = "na.omit")

#Billy

model5B <- glm(data = dataBillyStone, Trial ~ TestBegOrEnd, family = poisson)
summary(model5B)
plot(model5B)
options(na.action = "na.fail")
dredge(model5B)
options(na.action = "na.omit")

#David

model5D <- glm(data = dataDavidStone, Trial ~ TestBegOrEnd, family = poisson)
summary(model5D)
plot(model5D)
options(na.action = "na.fail")
dredge(model5D)
options(na.action = "na.omit")

#Marc

model5M <- glm(data = dataMarcStone, Trial ~ TestBegOrEnd, family = poisson)
summary(model5M)
plot(model5M)
options(na.action = "na.fail")
dredge(model5M)
options(na.action = "na.omit")


#FINAL FIGURE

figure7 <- ggarrange(p4, p5, nrow = 2, labels = c("A","B"))
figure7


################################################################################
###DO THEY ADOPT A DIFFERENT BEHAVIOUR WHETHER THEY REMOVE THE SHELL OR THE STONE?
################################################################################
#####DECISION TIME

p6 <- ggplot(data = data, aes(x = Element_removed, y = Removal_latency, fill = Subject)) + geom_boxplot() + 
  facet_grid(.~Subject) + ylim(c(0,50)) + labs(x = "Element removed", y = "Decision time") +
  theme(legend.position = "none")
p6

#Roger

model6R <- glmer(data = dataRoger, Removal_latency ~ Element_removed + (1|Session), family = Gamma(link = "log"))
summary(model6R)
options(na.action = "na.fail")
dredge(model6R)
options(na.action = "na.omit")

#Graham

model6G <- glmer(data = dataDecTimeGraham, Removal_latency ~ Element_removed + (1|Session), family = Gamma(link = "log"))
summary(model6G)
options(na.action = "na.fail")
dredge(model6G)
options(na.action = "na.omit")

#Billy

model6B <- glmer(data = dataBilly, Removal_latency ~ Element_removed + (1|Session), family = Gamma(link = "log"))
summary(model6B)
options(na.action = "na.fail")
dredge(model6B)
options(na.action = "na.omit")

#David

model6D <- glmer(data = dataDavid, Removal_latency ~ Element_removed + (1|Session), family = Gamma(link = "log"))
summary(model6D)
options(na.action = "na.fail")
dredge(model6D)
options(na.action = "na.omit")

#Marc

model6M <- glmer(data = dataMarc, Removal_latency ~ Element_removed + (1|Session), family = Gamma(link = "log"))
summary(model6M)
options(na.action = "na.fail")
dredge(model6M)
options(na.action = "na.omit")

################################################################################
####MANIPULATIONS OF OBJECTS INSIDE THE BOWER

p7 <- ggplot(data = data, aes(x = Element_removed, y = Total_actions_inside, fill = Subject)) + geom_boxplot() +
  facet_grid(.~Subject) + labs(x = "Element removed", y = "Total element-oriented actions inside bower") +
  theme(legend.position = "none")
p7

#Roger

model7R <- glmer(data = dataRoger, Total_actions_inside ~ Element_removed + (1|Session), family = poisson)
summary(model7R)
options(na.action = "na.fail")
dredge(model7R)
options(na.action = "na.omit")

#Graham

model7G <- glmer(data = dataGraham, Total_actions_inside ~ Element_removed + (1|Session), family = poisson)
summary(model7G)
options(na.action = "na.fail")
dredge(model7G)
options(na.action = "na.omit")

#Billy

model7B <- glmer(data = dataBilly, Total_actions_inside ~ Element_removed + (1|Session), family = poisson)
summary(model7B)
options(na.action = "na.fail")
dredge(model7B)
options(na.action = "na.omit")

#David

model7D <- glmer(data = dataDavid, Total_actions_inside ~ Element_removed + (1|Session), family = poisson)
summary(model7D)
options(na.action = "na.fail")
dredge(model7D)
options(na.action = "na.omit")

#Marc

model7M <- glmer(data = dataMarc, Total_actions_inside ~ Element_removed + (1|Session), family = poisson)
summary(model7M)
options(na.action = "na.fail")
dredge(model7M)
options(na.action = "na.omit")


###############################################################################
##SUPPLEMENTARY MATERIAL
#Actions oriented toward the objects
###From the data file Data_Tomasek2023, export the csv file corresponding to:
#the "Object_manipulations" sheet as "Manip_Shell&Stone.csv"

dataObject = read.csv2("Manip_Shell&Stone.csv")

model8 = glmer(data = dataObject, Count ~ Element + (1|Subject), family = poisson)
summary(model8)
options(na.action = "na.fail")
dredge(model8)
options(na.action = "na.omit")

#Latency to remove objects across time

p9 <- ggplot(data, aes(x = Session, y = Removal_latency)) + geom_boxplot() +
  facet_grid(.~Subject)
p9

p10 <- ggplot(data, aes(x = Test, y = Removal_latency)) + geom_boxplot() +
  facet_grid(.~Subject)
p10


model9 <- glmer(data = dataDecTime, Removal_latency ~ SessionBegOrEnd + (1|Subject), family = Gamma(link = "log"))
summary(model9)
options(na.action = "na.fail")
dredge(model9)
options(na.action = "na.omit")

model10 <- glmer(data = dataDecTime, Removal_latency ~ TestBegOrEnd + (1|Subject), family = Gamma(link = "log"))
summary(model10)
options(na.action = "na.fail")
dredge(model10)
options(na.action = "na.omit")
